# Supplementary material for: Long-Term Dietary Patterns Are Reflected in the Plasma Inflammatory Proteome of Patients with Inflammatory Bowel Disease
Source: Nutrients. 2022 Jun 17;14(12):2522. doi: 10.3390/nu14122522 (PMC9228369; doi:10.3390/nu14122522)
Supplement: Supplementary file 1 [file nutrients-14-02522-s001.zip]

Archive with 3 entries (2 files):
- nutrients-1756673-supplementary/
- nutrients-1756673-supplementary/nutrients-1756673-supplementary-xml.pdf
- nutrients-1756673-supplementary/Supplementary Table S7.xlsx
