# Supplementary material for: Long-Term Dietary Patterns Are Reflected in the Plasma Inflammatory Proteome of Patients with Inflammatory Bowel Disease
Source: Nutrients. 2022 Jun 17;14(12):2522. doi: 10.3390/nu14122522 (PMC9228369; doi:10.3390/nu14122522)
Supplement: Supplementary file 1 [file nutrients-14-02522-s001.zip › nutrients-1756673-supplementary/Supplementary Table S7.xlsx]

## Sheet: 1. Multivariate_IBD_all
	Coef	StdError	p-value	FDR	dietary pattern
FGF19	-0.114821	0.0227455	6.66e-07	4.86e-05	RC1
CCL11	0.0742524	0.0173301	2.27089e-05	0.00165775	RC4
IL12B	-0.0900246	0.022938	0.000101416	0.00370168	RC4
CCL11	0.0627005	0.0160851	0.000112804	0.00823468	RC5
CCL25	0.0643473	0.0184374	0.000533928	0.0129923	RC4
MCP1	0.0468232	0.0137626	0.000732402	0.0133663	RC4
FGF19	0.108109	0.0291665	0.000238114	0.0173823	RC2
HGF	0.0488625	0.0150879	0.00129664	0.018931	RC4
TRAIL	0.0310482	0.0105405	0.00340205	0.0413916	RC4
DNER	0.0258055	0.00896719	0.00420883	0.0438921	RC4
uPA	0.0313426	0.0117049	0.00770201	0.0702808	RC4
CCL25	0.0525475	0.0171054	0.00226442	0.0804046	RC5
HGF	0.0413139	0.0139819	0.0033043	0.0804046	RC5
GDNF	0.0346061	0.0134321	0.010331	0.0837958	RC4
TNFB	-0.0358944	0.0142731	0.0122808	0.0896499	RC4
ENRAGE	0.0551768	0.0222439	0.0135101	0.0896582	RC4
GDNF	0.0343046	0.0113909	0.00275873	0.0909476	RC2
IL18R1	-0.031695	0.0108701	0.00373757	0.0909476	RC2
MCP4	0.0532108	0.0224098	0.0180231	0.109641	RC4
GDNF	0.0317745	0.0122254	0.00968282	0.126902	RC5
MCP2	0.0497512	0.0193376	0.0104303	0.126902	RC5
MCP4	0.0547107	0.0206921	0.0084984	0.126902	RC5
CDCP1	0.0436829	0.017426	0.0125602	0.130985	RC5
MCP2	0.0473253	0.0209469	0.0243754	0.136877	RC4
TRANCE	0.0466199	0.0192316	0.0157652	0.143858	RC5
IL10	0.0609943	0.0282364	0.0313264	0.163345	RC4
CD5	-0.024679	0.0116967	0.035455	0.172548	RC4
CST5	0.0282899	0.0129441	0.029399	0.195102	RC5
IL10RB	0.0184089	0.00828731	0.0268593	0.195102	RC5
MCP1	0.0281767	0.0128283	0.0286049	0.195102	RC5
CCL28	0.0322795	0.0126262	0.0109212	0.199312	RC2
CCL4	0.0389749	0.018549	0.036218	0.20414	RC5
MMP1	0.065846	0.0313604	0.0363536	0.20414	RC5
CDCP1	0.0364938	0.0188994	0.0541598	0.212858	RC4
CSF1	-0.0140858	0.00733237	0.0554014	0.212858	RC4
TGFalpha	0.0204216	0.0105366	0.0532723	0.212858	RC4
TWEAK	0.0214071	0.011016	0.0526504	0.212858	RC4
CSF1	-0.0149795	0.00614339	0.0151689	0.221465	RC2
IL17A	-0.039844	0.0213585	0.062845	0.229384	RC4
CD6	-0.0274916	0.0100622	0.00655689	0.239327	RC1
IL10RB	-0.0175461	0.00752344	0.0201614	0.245297	RC2
CD5	-0.0197164	0.00774719	0.0112845	0.274589	RC1
IFNgamma	-0.0635908	0.0371476	0.0876654	0.304742	RC4
CCL3	0.0327215	0.0173314	0.0597153	0.311373	RC5
MMP1	0.0562129	0.0339768	0.0987819	0.327776	RC4
IL15RA	0.0139232	0.00854624	0.104059	0.330273	RC4
TNFB	-0.0240736	0.0132469	0.0698817	0.340091	RC5
FGF19	0.0550076	0.0351792	0.118654	0.346575	RC4
TRANCE	0.0326444	0.0208792	0.11869	0.346575	RC4
CX3CL1	0.0207016	0.0122802	0.0925807	0.358994	RC5
IL15RA	0.0135165	0.00789454	0.0876401	0.358994	RC5
TRAIL	0.0165025	0.00981501	0.0934367	0.358994	RC5
TWEAK	0.0179348	0.0101959	0.0793014	0.358994	RC5
TGFalpha	0.0161224	0.00975613	0.09917	0.361971	RC5
IL12B	-0.0359817	0.0154055	0.0199789	0.364614	RC1
CCL11	0.0310833	0.0147951	0.0362424	0.377957	RC2
IL18	0.0233913	0.0158749	0.141369	0.394243	RC4
MMP10	0.0288888	0.0198253	0.145816	0.394243	RC4
CST5	0.0194645	0.0140436	0.166479	0.434036	RC4
CD8A	-0.0334911	0.017338	0.0540725	0.438588	RC2
CST5	0.02316	0.0117704	0.0497659	0.438588	RC2
uPA	0.0166679	0.0108863	0.126499	0.439735	RC5
NT3	-0.0220352	0.0120009	0.0670434	0.444924	RC2
uPA	0.0184998	0.00987518	0.0617114	0.444924	RC2
CASP8	0.028039	0.0165815	0.0915801	0.44569	RC2
CCL23	-0.0198274	0.0115754	0.0874696	0.44569	RC2
CD6	0.0225667	0.0127972	0.0785567	0.44569	RC2
FGF21	-0.0595236	0.0349229	0.0890423	0.44569	RC2
FGF23	0.0298525	0.0202125	0.140459	0.445804	RC5
TNFRSF9	0.0232909	0.0156805	0.138202	0.445804	RC5
CD8A	0.0296476	0.013687	0.0308628	0.450597	RC1
IL17A	0.0289183	0.017913	0.107235	0.460482	RC2
OSM	-0.0391196	0.0242346	0.107233	0.460482	RC2
CCL28	-0.0201612	0.0100077	0.0445849	0.464957	RC1
IFNgamma	-0.0504304	0.0246183	0.0411343	0.464957	RC1
LIFR	0.0152173	0.010783	0.158916	0.483369	RC5
OPG	-0.0174602	0.00900748	0.0532409	0.485824	RC1
DNER	0.0113792	0.00835574	0.173976	0.48847	RC5
IL18R1	0.0166698	0.0120596	0.167617	0.48847	RC5
CX3CL1	-0.0169665	0.0111619	0.129253	0.489068	RC2
IL18	-0.0200212	0.0133347	0.133991	0.489068	RC2
TRAIL	-0.013414	0.00892158	0.133447	0.489068	RC2
CCL28	0.0182189	0.0139792	0.193189	0.522327	RC5
CASP8	0.0228526	0.0182822	0.211997	0.532497	RC5
CXCL10	0.031521	0.0266621	0.237779	0.532497	RC5
Flt3L	0.0206502	0.0175527	0.240071	0.532497	RC5
IL6	0.0291257	0.0250348	0.245322	0.532497	RC5
IL10	0.0322541	0.0262106	0.219168	0.532497	RC5
LAPTGFbeta1	0.0177812	0.0153711	0.248012	0.532497	RC5
SLAMF1	0.0170612	0.013425	0.204483	0.532497	RC5
X.4EBP1	0.0316586	0.0255721	0.2164	0.535579	RC4
Flt3L	0.0233053	0.0189769	0.220101	0.535579	RC4
ENRAGE	0.0230291	0.0205468	0.26301	0.548563	RC5
CCL19	-0.0272462	0.0229142	0.235089	0.553598	RC4
X.4EBP1	-0.0346363	0.0213828	0.106019	0.555066	RC3
ADA	-0.0151671	0.0117327	0.196817	0.555066	RC3
AXIN1	-0.0374348	0.0303209	0.217661	0.555066	RC3
BetaNGF	-0.0107708	0.00735386	0.143762	0.555066	RC3
CASP8	-0.0267747	0.0165306	0.106045	0.555066	RC3
CCL3	-0.0227514	0.0157178	0.148504	0.555066	RC3
CCL11	0.0181552	0.0147963	0.220506	0.555066	RC3
CD5	-0.0130585	0.00982417	0.184495	0.555066	RC3
CD40	-0.0206477	0.012905	0.110354	0.555066	RC3
CDCP1	-0.035808	0.0157974	0.0239155	0.555066	RC3
CSF1	-0.00838069	0.00615238	0.173867	0.555066	RC3
CST5	-0.018086	0.0117519	0.12456	0.555066	RC3
CXCL5	-0.0431935	0.0253449	0.0890759	0.555066	RC3
FGF19	-0.0475958	0.0294482	0.106788	0.555066	RC3
Flt3L	-0.0390733	0.0158027	0.0138084	0.555066	RC3
HGF	-0.0230006	0.0127396	0.0717191	0.555066	RC3
IL6	-0.0400781	0.0226169	0.0771103	0.555066	RC3
IL7	-0.0223381	0.0172049	0.194876	0.555066	RC3
IL15RA	-0.00884706	0.00712968	0.215371	0.555066	RC3
MCP1	-0.0198452	0.0116401	0.0889505	0.555066	RC3
MCP4	-0.0300037	0.0188313	0.111846	0.555066	RC3
MMP10	0.0215911	0.0166074	0.194282	0.555066	RC3
OPG	-0.0269722	0.0113338	0.0177666	0.555066	RC3
SIRT2	-0.0438353	0.0284576	0.124221	0.555066	RC3
ST1A1	-0.0269205	0.0193042	0.16389	0.555066	RC3
TNFSF14	-0.0209691	0.016407	0.201932	0.555066	RC3
TRAIL	0.0143142	0.00888825	0.108045	0.555066	RC3
TRANCE	0.0336399	0.0174551	0.0546243	0.555066	RC3
VEGFA	-0.0155141	0.0120681	0.19931	0.555066	RC3
LAPTGFbeta1	-0.0165087	0.0139147	0.236125	0.574571	RC3
CXCL9	0.0361763	0.0261514	0.167293	0.581543	RC2
CXCL5	-0.0295132	0.0280548	0.29341	0.594971	RC5
X.4EBP1	0.0240124	0.0236634	0.310808	0.613217	RC5
MCP4	0.0249471	0.0189123	0.187856	0.62334	RC2
CCL11	0.0183577	0.0117198	0.118012	0.624314	RC1
CXCL5	-0.0326971	0.0201038	0.104609	0.624314	RC1
CXCL9	-0.0321193	0.0206555	0.120698	0.624314	RC1
IL18R1	0.0151113	0.00864582	0.0812246	0.624314	RC1
LIFR	-0.0115235	0.00773928	0.137248	0.624314	RC1
SCF	0.0129124	0.00840798	0.125356	0.624314	RC1
TNFB	-0.0138914	0.00952303	0.145388	0.624314	RC1
TRAIL	0.0103056	0.00705188	0.144652	0.624314	RC1
TRANCE	0.0236797	0.0138543	0.0881501	0.624314	RC1
CXCL5	0.0313448	0.0254717	0.21917	0.639976	RC2
CXCL10	0.0302102	0.0242144	0.212866	0.639976	RC2
DNER	0.0095123	0.00759263	0.210962	0.639976	RC2
FGF21	-0.0390906	0.0276342	0.157936	0.640517	RC1
SCF	0.0113162	0.0117318	0.335311	0.64415	RC5
CCL25	0.0186625	0.0156848	0.234776	0.65918	RC2
IL10	0.025613	0.023739	0.28123	0.662252	RC3
X.4EBP1	-0.0223618	0.0214937	0.298757	0.677781	RC2
IFNgamma	0.0335233	0.0313129	0.28497	0.677781	RC2
LIFR	0.0110568	0.00979888	0.259806	0.677781	RC2
MCP3	-0.0141961	0.0136411	0.298833	0.677781	RC2
SLAMF1	-0.0128572	0.0122021	0.29263	0.677781	RC2
TNFRSF9	-0.0151659	0.0142618	0.288212	0.677781	RC2
TRANCE	-0.0179917	0.0175689	0.306394	0.677781	RC2
FGF21	-0.0340678	0.0385476	0.377319	0.706264	RC5
ADA	0.0138963	0.0140247	0.32233	0.713034	RC4
OSM	0.0289382	0.0289032	0.317301	0.713034	RC4
CASP8	0.018688	0.0197842	0.345409	0.720424	RC4
CCL4	0.0191828	0.0201402	0.341409	0.720424	RC4
SCF	0.0117034	0.0126868	0.356807	0.723525	RC4
ADA	-0.0121309	0.00930329	0.192967	0.72841	RC1
IL6	-0.0230829	0.017966	0.199564	0.72841	RC1
LAPTGFbeta1	0.0133194	0.0139697	0.340909	0.731951	RC2
MMP1	0.0266975	0.0286058	0.351206	0.732516	RC2
TWEAK	0.00841919	0.00928655	0.365137	0.740416	RC2
IL18R1	-0.0102698	0.0109312	0.348017	0.747212	RC3
OSM	-0.0227977	0.0242027	0.34676	0.747212	RC3
TWEAK	-0.00902407	0.00925408	0.330048	0.747212	RC3
SCF	0.00938641	0.0106587	0.379021	0.747798	RC2
ADA	-0.0104949	0.0129752	0.419063	0.749959	RC5
NT3	-0.0106711	0.0132541	0.42121	0.749959	RC5
CCL20	0.0214103	0.0272555	0.432578	0.751862	RC5
CCL23	-0.0105544	0.0115654	0.361985	0.754997	RC3
CXCL1	-0.0157883	0.0179797	0.380382	0.762086	RC3
CXCL11	-0.0219028	0.0260091	0.4002	0.762086	RC3
IL18	-0.0109259	0.0133149	0.412352	0.762086	RC3
IL12B	-0.015501	0.0195386	0.428021	0.762086	RC3
STAMBP	-0.0221874	0.0277589	0.424574	0.762086	RC3
TGFalpha	-0.00707467	0.00885438	0.42474	0.762086	RC3
uPA	-0.00762723	0.0098761	0.440375	0.765414	RC3
CXCL6	0.0185153	0.0220212	0.400942	0.770231	RC2
Flt3L	0.0129281	0.015958	0.418321	0.771336	RC2
IL10	-0.0182648	0.0238349	0.443924	0.771336	RC2
IL12B	0.014341	0.0196064	0.464915	0.771336	RC2
PDL1	-0.00933057	0.0126417	0.460876	0.771336	RC2
STAMBP	0.0215733	0.0278534	0.439052	0.771336	RC2
VEGFA	-0.00954458	0.0121235	0.43156	0.771336	RC2
ADA	-0.00759245	0.0117896	0.519929	0.773377	RC2
CCL19	-0.0114355	0.0192737	0.553286	0.773377	RC2
CD5	0.00568991	0.00987391	0.564749	0.773377	RC2
CD244	0.00772737	0.0131395	0.556779	0.773377	RC2
CDCP1	0.00876601	0.0159412	0.582681	0.773377	RC2
ENRAGE	0.0105238	0.0186914	0.573715	0.773377	RC2
IL6	0.0157183	0.0227644	0.490273	0.773377	RC2
IL8	0.011651	0.0211829	0.5826	0.773377	RC2
MCP1	-0.00831298	0.0117124	0.478246	0.773377	RC2
OPG	0.00640415	0.0114438	0.57604	0.773377	RC2
TNFSF14	0.0105836	0.0164859	0.521237	0.773377	RC2
SLAMF1	0.0124515	0.0145316	0.392012	0.77343	RC4
CCL4	-0.0089979	0.0169317	0.595405	0.776153	RC2
CD6	-0.0124678	0.0152776	0.414912	0.793236	RC4
CD8A	-0.0152143	0.0207168	0.463118	0.793236	RC4
CXCL5	-0.0225054	0.0303558	0.458871	0.793236	RC4
IL8	0.0189166	0.025208	0.453421	0.793236	RC4
OPG	-0.00990955	0.0136191	0.467248	0.793236	RC4
TNFRSF9	0.0127482	0.0169884	0.453429	0.793236	RC4
CCL23	-0.00978518	0.0138189	0.479274	0.795159	RC4
CCL20	-0.0175314	0.0246784	0.477853	0.81124	RC3
CCL19	-0.0132518	0.0192064	0.490596	0.813944	RC3
CXCL11	-0.0123319	0.0261114	0.636971	0.81577	RC2
CXCL6	-0.0146368	0.0219544	0.505334	0.819764	RC3
CCL3	-0.00711599	0.015806	0.652792	0.821617	RC2
CCL28	-0.00806607	0.0126751	0.524882	0.823402	RC3
FGF21	-0.021337	0.0349114	0.541415	0.823402	RC3
MCP2	-0.010954	0.0176358	0.534856	0.823402	RC3
MCP3	-0.0136427	0.0115125	0.236909	0.823541	RC1
CXCL10	-0.0220665	0.0191421	0.249657	0.828408	RC1
AXIN1	0.0120439	0.030472	0.692863	0.828969	RC2
CD40	0.00454062	0.0129857	0.726767	0.828969	RC2
CXCL1	-0.00674036	0.0180536	0.709073	0.828969	RC2
FGF23	-0.00652109	0.0185295	0.725071	0.828969	RC2
IL7	0.00640202	0.0172944	0.711435	0.828969	RC2
TGFalpha	-0.00319141	0.00888947	0.719767	0.828969	RC2
CCL25	-0.00920875	0.0156521	0.556621	0.829252	RC3
CCL28	-0.00968295	0.0151388	0.522774	0.848055	RC4
BetaNGF	0.0021865	0.00739654	0.767673	0.849092	RC2
IL15RA	-0.00213876	0.00712752	0.764278	0.849092	RC2
IL10RB	-0.00414431	0.00754386	0.583048	0.851251	RC3
LAPTGFbeta1	0.0101846	0.0166398	0.540825	0.858266	RC4
X.4EBP1	0.0150083	0.0169928	0.377625	0.861655	RC1
CASP8	-0.0100553	0.0131398	0.444552	0.861655	RC1
CCL3	-0.00993234	0.0124853	0.426758	0.861655	RC1
CCL25	-0.0089302	0.0124091	0.47214	0.861655	RC1
CDCP1	-0.00961727	0.0125943	0.445521	0.861655	RC1
CX3CL1	0.00868065	0.00883545	0.326428	0.861655	RC1
CXCL1	-0.0106827	0.0142608	0.454221	0.861655	RC1
ENRAGE	-0.0116101	0.0147663	0.432162	0.861655	RC1
IL7	-0.01191	0.0136579	0.383689	0.861655	RC1
IL10RB	0.00557187	0.005978	0.351839	0.861655	RC1
IL15RA	0.00424929	0.00562303	0.450273	0.861655	RC1
IL17A	-0.0133839	0.0141021	0.34316	0.861655	RC1
LAPTGFbeta1	-0.00904661	0.0110435	0.413149	0.861655	RC1
SIRT2	-0.0216447	0.0226048	0.338852	0.861655	RC1
ST1A1	-0.01428	0.0153271	0.352033	0.861655	RC1
TNFRSF9	0.0104476	0.0112749	0.354652	0.861655	RC1
TWEAK	0.00529175	0.00734192	0.471458	0.861655	RC1
VEGFA	-0.00874059	0.00957891	0.362037	0.861655	RC1
CCL19	0.0134093	0.0212168	0.527723	0.866774	RC5
CSF1	0.00306354	0.00680908	0.653	0.866774	RC5
CXCL6	0.0148244	0.0242523	0.54136	0.866774	RC5
CXCL9	0.0129773	0.028848	0.653049	0.866774	RC5
CXCL11	0.0173129	0.0287408	0.547245	0.866774	RC5
IL8	0.0126089	0.0233201	0.589009	0.866774	RC5
MMP10	0.00932102	0.0183752	0.612238	0.866774	RC5
OPG	-0.00623904	0.0125993	0.620725	0.866774	RC5
OSM	0.0147824	0.0267521	0.580851	0.866774	RC5
ST1A1	-0.00968081	0.0213669	0.650728	0.866774	RC5
STAMBP	0.0151989	0.0306761	0.620532	0.866774	RC5
TNFSF14	0.0111262	0.0181497	0.540194	0.866774	RC5
VEGFA	0.00686346	0.0133521	0.607496	0.866774	RC5
HGF	-0.0027057	0.012831	0.83309	0.868794	RC2
MCP2	0.00397246	0.0177021	0.82255	0.868794	RC2
SIRT2	0.00604011	0.028632	0.833023	0.868794	RC2
ST1A1	-0.00464933	0.0194123	0.810831	0.868794	RC2
PDL1	-0.00636466	0.0126037	0.613835	0.878627	RC3
AXIN1	-0.0137744	0.0335455	0.681562	0.888464	RC5
BetaNGF	-0.00367577	0.00584345	0.529663	0.899196	RC1
SLAMF1	-0.00634524	0.00965123	0.511248	0.899196	RC1
TNFSF14	-0.00838757	0.013029	0.520079	0.899196	RC1
MMP10	-0.00250859	0.0166961	0.880639	0.905446	RC2
CCL19	-0.00884174	0.0152326	0.561921	0.911561	RC1
MCP1	0.00543798	0.00925819	0.55727	0.911561	RC1
CD6	0.00536054	0.0127987	0.675551	0.913263	RC3
LIFR	-0.00394603	0.00978723	0.68702	0.913263	RC3
SCF	-0.0042709	0.0106308	0.688075	0.913263	RC3
SLAMF1	-0.00532713	0.0121745	0.661928	0.913263	RC3
TNFRSF9	-0.00541846	0.0142307	0.703574	0.917159	RC3
BetaNGF	-0.00317855	0.00880426	0.718263	0.918962	RC4
CCL3	-0.006156	0.0188173	0.74372	0.918962	RC4
CD40	0.00481643	0.0154585	0.75552	0.918962	RC4
CXCL1	0.00745772	0.0214911	0.728754	0.918962	RC4
CXCL6	0.0102479	0.0262309	0.696233	0.918962	RC4
CXCL9	-0.0117668	0.0311956	0.70622	0.918962	RC4
CXCL11	-0.0151493	0.0310821	0.62623	0.918962	RC4
FGF21	-0.0204076	0.0417471	0.625212	0.918962	RC4
FGF23	0.00714096	0.0219901	0.745547	0.918962	RC4
IL7	0.00739486	0.0205871	0.719626	0.918962	RC4
IL18R1	0.00371019	0.0130684	0.776622	0.918962	RC4
NT3	-0.00682274	0.0143389	0.634449	0.918962	RC4
PDL1	0.00622423	0.0150551	0.679502	0.918962	RC4
SIRT2	-0.00894599	0.034082	0.793076	0.918962	RC4
STAMBP	0.0112001	0.0331753	0.735829	0.918962	RC4
TNFSF14	0.0054546	0.0196323	0.781273	0.918962	RC4
VEGFA	0.00534708	0.0144398	0.711344	0.918962	RC4
CCL20	-0.0104935	0.0195742	0.592179	0.923014	RC1
IL10	0.010045	0.0188438	0.594269	0.923014	RC1
CX3CL1	0.00325618	0.0111539	0.770483	0.924353	RC3
CXCL10	-0.00718978	0.0241755	0.766308	0.924353	RC3
IFNgamma	-0.00930914	0.0312286	0.765778	0.924353	RC3
MMP1	-0.00843883	0.0285367	0.767591	0.924353	RC3
NT3	-0.00347514	0.0120074	0.772405	0.924353	RC3
CCL23	0.00427786	0.00917767	0.641374	0.927545	RC1
CXCL11	-0.00879943	0.0206372	0.670044	0.927545	RC1
GDNF	0.00374159	0.00887149	0.673423	0.927545	RC1
HGF	0.00462986	0.0101386	0.648152	0.927545	RC1
MCP2	0.00629212	0.0139877	0.653062	0.927545	RC1
PDL1	0.00458468	0.00999484	0.646683	0.927545	RC1
CXCL10	0.00613813	0.0288761	0.831767	0.934138	RC4
LIFR	0.00267738	0.0117118	0.819287	0.934138	RC4
CD244	-0.00330206	0.0131	0.801112	0.943245	RC3
AXIN1	-0.00668208	0.0240847	0.781578	0.955692	RC1
CCL4	0.00348513	0.0133847	0.794697	0.955692	RC1
CD244	0.00247652	0.0103879	0.811684	0.955692	RC1
CST5	-0.0032605	0.00934366	0.727299	0.955692	RC1
CXCL6	0.0041552	0.0174171	0.811555	0.955692	RC1
DNER	0.00169251	0.00601116	0.778419	0.955692	RC1
FGF23	0.00447478	0.0146088	0.759526	0.955692	RC1
MMP10	-0.00332477	0.0131945	0.801178	0.955692	RC1
STAMBP	-0.0080078	0.0220251	0.716357	0.955692	RC1
CD40	0.000881792	0.0102642	0.931579	0.956602	RC1
CSF1	0.000514883	0.0048893	0.916181	0.956602	RC1
Flt3L	-0.00150342	0.0126214	0.90524	0.956602	RC1
IL8	-0.0029277	0.0167466	0.861302	0.956602	RC1
IL18	0.000853026	0.0105666	0.935697	0.956602	RC1
MCP4	0.00243966	0.0149771	0.870681	0.956602	RC1
NT3	-0.000956179	0.00952226	0.920063	0.956602	RC1
OSM	0.00236135	0.0192118	0.902236	0.956602	RC1
TGFalpha	-0.000498295	0.0070265	0.943498	0.956602	RC1
uPA	-0.000836036	0.00783685	0.915094	0.956602	RC1
CXCL9	-0.00464142	0.0261221	0.859059	0.959996	RC3
ENRAGE	0.00340611	0.0186303	0.855023	0.959996	RC3
FGF23	-0.00383966	0.01832	0.834093	0.959996	RC3
IL8	0.00351367	0.021119	0.867942	0.959996	RC3
BetaNGF	-0.00197346	0.00814297	0.808626	0.970716	RC5
IL18	0.00375646	0.0147179	0.79867	0.970716	RC5
IL12B	-0.00602932	0.0215959	0.780238	0.970716	RC5
MCP3	0.0035767	0.0149558	0.811146	0.970716	RC5
PDL1	0.00419172	0.0139244	0.763538	0.970716	RC5
TNFB	-0.00057748	0.0120801	0.961895	0.975254	RC2
AXIN1	-0.00423615	0.0362795	0.907102	0.975471	RC4
CCL20	0.00240367	0.0294927	0.935083	0.975471	RC4
CD244	0.00178885	0.0156472	0.909036	0.975471	RC4
CX3CL1	0.00106501	0.0133232	0.936326	0.975471	RC4
IL6	-0.00331272	0.0271132	0.902814	0.975471	RC4
MCP3	-0.00103208	0.0160424	0.948745	0.975471	RC4
ST1A1	0.000982077	0.0231096	0.966123	0.979541	RC4
CCL23	-0.00232719	0.012787	0.855673	0.98394	RC5
FGF19	-0.0051502	0.0326275	0.874652	0.98394	RC5
IL7	-0.0029704	0.0190415	0.876111	0.98394	RC5
SIRT2	-0.0059085	0.0315207	0.851399	0.98394	RC5
CCL20	0.000369888	0.024776	0.988096	0.988096	RC2
CCL4	0.000979773	0.0168806	0.953743	0.991976	RC3
DNER	-0.000744738	0.00758124	0.921793	0.991976	RC3
IL17A	-0.00148927	0.0178895	0.933696	0.991976	RC3
MCP3	-0.000628808	0.0137413	0.963531	0.991976	RC3
TNFB	0.000531663	0.0120397	0.964798	0.991976	RC3
MMP1	-0.000210838	0.022631	0.992571	0.992571	RC1
CXCL1	-0.0024143	0.0198777	0.903387	0.996624	RC5
IFNgamma	-0.00324453	0.0344722	0.925059	0.996624	RC5
IL17A	-0.00177816	0.0197657	0.928362	0.996624	RC5
CD5	-0.000565634	0.0108742	0.958541	0.998493	RC5
CD6	-2.67178e-05	0.0141401	0.998493	0.998493	RC5
CD40	0.000394781	0.0142978	0.977985	0.998493	RC5
CD244	-0.000264424	0.0144709	0.98543	0.998493	RC5
CD8A	0.000330896	0.0191714	0.986237	0.998493	RC5
IL10RB	7.40783e-06	0.00901344	0.999345	0.999345	RC4
CD8A	5.75278e-05	0.0173564	0.997357	0.999751	RC3
GDNF	3.47612e-06	0.0111541	0.999751	0.999751	RC3

## Sheet: 2.1 Multivariate_CD
	Coef	StdError	p-value	FDR	dietary pattern
FGF19	-0.129974	0.0299107	2.05e-05	0.00149672	RC1
IL12B	-0.118773	0.0304545	0.000124787	0.00910948	RC4
CCL11	0.0782154	0.0219953	0.000453158	0.0110268	RC4
MCP1	0.0652952	0.0178843	0.000320384	0.0110268	RC4
HGF	0.0725254	0.0210222	0.000661808	0.0114464	RC4
MCP4	0.0928605	0.0272986	0.000784	0.0114464	RC4
MCP2	0.0829704	0.0250878	0.00108617	0.013215	RC4
CCL11	0.0780785	0.0209838	0.000247077	0.0180366	RC5
ENRAGE	0.090017	0.0291473	0.00225061	0.0234707	RC4
uPA	0.0453309	0.0161521	0.00541783	0.0494377	RC4
TGFalpha	0.0354908	0.0137661	0.0105288	0.0854002	RC4
CCL4	0.0570133	0.0248596	0.022686	0.138007	RC4
IL10	0.0580481	0.0248636	0.0203832	0.138007	RC4
TRAIL	0.0314355	0.0136015	0.0216676	0.138007	RC4
CDCP1	0.056316	0.0254942	0.028118	0.157894	RC4
IL15RA	0.021026	0.00995349	0.0357145	0.186226	RC4
X.4EBP1	0.0643393	0.0315669	0.042623	0.194468	RC4
MMP1	0.0908768	0.0442305	0.0409942	0.194468	RC4
CASP8	0.0507193	0.0257207	0.0497616	0.196908	RC4
MMP10	0.0503591	0.0252265	0.0470289	0.196908	RC4
TWEAK	0.0295622	0.0150894	0.05125	0.196908	RC4
TNFSF14	0.0476257	0.0247539	0.055536	0.202706	RC4
CCL25	0.0468107	0.0247531	0.0598094	0.207909	RC4
ADA	0.0338759	0.0186396	0.0703962	0.218586	RC4
CCL20	0.0698318	0.0386096	0.0717493	0.218586	RC4
IFNgamma	-0.086437	0.0488115	0.0778524	0.218586	RC4
IL18R1	0.0296805	0.0167335	0.0773722	0.218586	RC4
SLAMF1	0.0360185	0.0201706	0.075407	0.218586	RC4
IL18	0.037041	0.021269	0.0828629	0.224037	RC4
IL8	0.0490918	0.0299067	0.101999	0.265926	RC4
LAPTGFbeta1	0.0335782	0.0207727	0.107304	0.270109	RC4
Flt3L	0.0397807	0.0249163	0.111671	0.271733	RC4
TNFB	-0.0307472	0.0201412	0.128176	0.301833	RC4
TNFRSF9	0.0358285	0.0240097	0.136942	0.312398	RC4
FGF23	0.0403015	0.0274243	0.143003	0.316341	RC4
CXCL6	0.0498122	0.0343431	0.14824	0.31828	RC4
HGF	0.0534327	0.0203036	0.00904458	0.330127	RC5
CASP8	0.0454582	0.0246199	0.0660607	0.344915	RC5
CCL4	0.0446697	0.0238576	0.0623695	0.344915	RC5
CCL28	0.0355734	0.0192645	0.066035	0.344915	RC5
CDCP1	0.0473333	0.0244354	0.0539042	0.344915	RC5
GDNF	0.0326051	0.0173333	0.061205	0.344915	RC5
IL6	0.073113	0.0327882	0.0266787	0.344915	RC5
MCP2	0.0527472	0.0242925	0.0308819	0.344915	RC5
MCP4	0.0587635	0.0264547	0.0272613	0.344915	RC5
MMP1	0.0791469	0.0423593	0.0629106	0.344915	RC5
TNFB	-0.0425462	0.0191582	0.0272964	0.344915	RC5
TWEAK	0.0281088	0.0144308	0.0525966	0.344915	RC5
uPA	0.0287693	0.0155864	0.0661481	0.344915	RC5
CXCL1	0.0358463	0.0262515	0.17337	0.351555	RC4
DNER	0.0161822	0.0117952	0.171361	0.351555	RC4
CCL23	-0.033877	0.0152323	0.0270738	0.379201	RC2
CCL28	0.0369313	0.0165288	0.0263767	0.379201	RC2
CD8A	-0.0475656	0.0222545	0.0335764	0.379201	RC2
FGF19	0.0878022	0.0380658	0.0219265	0.379201	RC2
GDNF	0.0329048	0.0156321	0.0363618	0.379201	RC2
IL18R1	-0.0370754	0.013656	0.00710788	0.379201	RC2
MCP3	-0.0412755	0.0184523	0.0265284	0.379201	RC2
CD244	0.0266458	0.0206191	0.197495	0.379398	RC4
GDNF	0.0242395	0.0186341	0.194602	0.379398	RC4
PDL1	0.0247301	0.0195366	0.206795	0.387078	RC4
ST1A1	0.0375788	0.0300913	0.212942	0.388618	RC4
CCL3	0.0388966	0.0229476	0.0913637	0.392326	RC5
FGF23	0.0449006	0.0260592	0.0861839	0.392326	RC5
LAPTGFbeta1	0.0346164	0.0198468	0.0824026	0.392326	RC5
CSF1	-0.0226339	0.00868227	0.00970605	0.393774	RC3
OPG	-0.0438553	0.0170679	0.0107883	0.393774	RC3
IL17A	-0.0336972	0.0276437	0.224088	0.398987	RC4
CST5	0.0225035	0.0191501	0.241111	0.419075	RC4
IL7	0.0306092	0.0270007	0.25807	0.438119	RC4
NT3	-0.0309168	0.0156534	0.0493989	0.450765	RC2
IL10RB	0.0184451	0.0116686	0.115246	0.452879	RC5
TGFalpha	0.0208361	0.0132767	0.117873	0.452879	RC5
CST5	0.027992	0.0182763	0.126933	0.463305	RC5
CCL25	0.0356549	0.0237347	0.134347	0.467017	RC5
CD40	0.0219827	0.0205	0.284646	0.472253	RC4
ENRAGE	0.0403973	0.0280018	0.150423	0.47743	RC5
TRANCE	0.0393163	0.0271897	0.149477	0.47743	RC5
IL15RA	0.0135142	0.00953189	0.157589	0.479332	RC5
LIFR	0.0232286	0.0167021	0.165587	0.483514	RC5
CST5	0.0282062	0.0157032	0.0737137	0.489191	RC2
IL10RB	-0.0180926	0.0100283	0.0724563	0.489191	RC2
TRAIL	-0.0208752	0.0112389	0.0644737	0.489191	RC2
IL6	0.0357759	0.0345628	0.301661	0.489361	RC4
IL12B	-0.0503709	0.0206071	0.015229	0.498279	RC1
TRANCE	0.0437663	0.0187605	0.0204772	0.498279	RC1
X.4EBP1	-0.0451304	0.0260446	0.0844079	0.502574	RC2
CXCL1	-0.0367611	0.0215619	0.0894995	0.502574	RC2
STAMBP	0.0412333	0.041322	0.319351	0.506796	RC4
CX3CL1	0.0176907	0.0183526	0.336043	0.52194	RC4
SLAMF1	0.0255996	0.0193455	0.186995	0.525025	RC5
CD6	-0.0175974	0.0194414	0.366291	0.538243	RC4
FGF21	0.0520964	0.0570742	0.362268	0.538243	RC4
TRANCE	0.0256767	0.0285083	0.36866	0.538243	RC4
IL10RB	0.0107043	0.0122459	0.382928	0.548113	RC4
CCL11	0.0318881	0.0148495	0.0327578	0.555135	RC1
CD6	-0.0263471	0.0128259	0.0410343	0.555135	RC1
CD8A	0.0361283	0.0179812	0.0456275	0.555135	RC1
FGF19	-0.0556477	0.0445649	0.21299	0.555296	RC5
MCP1	0.022054	0.0175112	0.209098	0.555296	RC5
CX3CL1	-0.0243147	0.0150542	0.107588	0.560993	RC2
ADA	-0.0215065	0.0153852	0.163437	0.572189	RC2
CDCP1	0.0290657	0.0211133	0.169897	0.572189	RC2
FGF21	-0.0641512	0.0468782	0.17244	0.572189	RC2
IL10	-0.0288839	0.020612	0.162407	0.572189	RC2
IL17A	0.0319533	0.022841	0.163165	0.572189	RC2
MCP1	-0.0213678	0.0150598	0.157229	0.572189	RC2
SLAMF1	-0.0240077	0.0166406	0.150398	0.572189	RC2
TRANCE	-0.0336848	0.0234048	0.151385	0.572189	RC2
BetaNGF	-0.0207485	0.0106412	0.0523553	0.620058	RC3
CCL20	-0.0490953	0.0362347	0.17671	0.620058	RC3
CD5	-0.019538	0.0136824	0.154597	0.620058	RC3
CDCP1	-0.0382383	0.0239698	0.111961	0.620058	RC3
CST5	-0.0301748	0.0178652	0.0925068	0.620058	RC3
CXCL5	-0.0588175	0.0378611	0.121614	0.620058	RC3
FGF23	-0.0517138	0.0254049	0.0429	0.620058	RC3
Flt3L	-0.0323271	0.0233452	0.167411	0.620058	RC3
HGF	-0.0370577	0.0200091	0.0652422	0.620058	RC3
IL8	-0.0516643	0.0279431	0.0656954	0.620058	RC3
IL10RB	-0.0199612	0.0114047	0.0813461	0.620058	RC3
IL12B	-0.0416907	0.0292597	0.155493	0.620058	RC3
IL17A	-0.0397354	0.0257626	0.124347	0.620058	RC3
MCP4	-0.0351627	0.0260519	0.178373	0.620058	RC3
OSM	-0.0527975	0.0367466	0.152072	0.620058	RC3
TNFB	-0.0265151	0.0188604	0.161054	0.620058	RC3
TRAIL	0.0215	0.0127928	0.094131	0.620058	RC3
TRANCE	0.058585	0.0264531	0.0277182	0.620058	RC3
VEGFA	-0.0238728	0.0173664	0.170515	0.620058	RC3
SIRT2	0.0324859	0.0425744	0.446187	0.626377	RC4
BetaNGF	0.0080709	0.0114496	0.48155	0.629667	RC4
CCL3	0.0176179	0.024113	0.465708	0.629667	RC4
OSM	0.027678	0.0393981	0.483032	0.629667	RC4
VEGFA	0.0135267	0.0186114	0.468056	0.629667	RC4
CD5	-0.0100921	0.0146696	0.49214	0.630284	RC4
IL18R1	-0.0206097	0.0157038	0.190635	0.632561	RC3
ADA	-0.0171114	0.0179123	0.340389	0.63632	RC5
CD8A	0.0284271	0.026034	0.275956	0.63632	RC5
CSF1	0.00866314	0.00897975	0.335641	0.63632	RC5
CX3CL1	0.0198666	0.0175371	0.258411	0.63632	RC5
CXCL6	0.0348039	0.032908	0.291291	0.63632	RC5
Flt3L	0.0256258	0.0238954	0.284605	0.63632	RC5
IL8	0.0284223	0.0286999	0.323008	0.63632	RC5
IL17A	0.024757	0.0263632	0.348669	0.63632	RC5
MMP10	0.0240281	0.0242726	0.323203	0.63632	RC5
NT3	-0.018868	0.0182917	0.303337	0.63632	RC5
SCF	0.0164613	0.0170153	0.334294	0.63632	RC5
TNFRSF9	0.0243156	0.0230123	0.291736	0.63632	RC5
MCP1	0.0227781	0.0121169	0.0613347	0.639634	RC1
MMP10	-0.0262561	0.020867	0.209515	0.664982	RC2
CCL20	0.0327709	0.0371108	0.378087	0.673178	RC5
IL18R1	0.0137004	0.0160816	0.395097	0.676488	RC5
TNFSF14	0.0201455	0.0238171	0.398479	0.676488	RC5
FGF19	-0.0275089	0.0467198	0.556543	0.700477	RC4
CCL4	0.0254355	0.016614	0.127088	0.700678	RC1
CCL28	-0.0190738	0.0134218	0.156578	0.700678	RC1
CD5	-0.0120303	0.00972435	0.217244	0.700678	RC1
CD244	0.0169573	0.0137021	0.217078	0.700678	RC1
CXCL6	0.0280449	0.0228437	0.220762	0.700678	RC1
FGF21	-0.0476196	0.0378583	0.209667	0.700678	RC1
IL18R1	0.0162299	0.0111402	0.146451	0.700678	RC1
MCP2	0.028055	0.0169448	0.0990899	0.700678	RC1
MCP4	0.024269	0.0185	0.190822	0.700678	RC1
MMP1	0.0391492	0.029533	0.186224	0.700678	RC1
OPG	-0.0199618	0.0122151	0.103526	0.700678	RC1
SCF	0.0157458	0.0118004	0.183351	0.700678	RC1
TNFB	-0.0195119	0.0133863	0.146253	0.700678	RC1
TNFRSF9	0.0211163	0.0159664	0.187239	0.700678	RC1
TRAIL	0.0154197	0.00908151	0.0908132	0.700678	RC1
TWEAK	0.0151984	0.0100565	0.132022	0.700678	RC1
IL6	0.0338858	0.0284288	0.234452	0.713124	RC2
AXIN1	0.0244286	0.0447853	0.585942	0.72306	RC4
SCF	0.00950261	0.0178175	0.594296	0.72306	RC4
CD8A	0.0139091	0.0272771	0.610576	0.730689	RC4
TRAIL	0.00962376	0.0131354	0.46448	0.770614	RC5
IL18	-0.0192368	0.0175731	0.274752	0.776626	RC2
VEGFA	-0.0166822	0.0152985	0.276607	0.776626	RC2
CCL11	0.0240619	0.0210577	0.254312	0.781814	RC3
TGFalpha	-0.0147956	0.0130229	0.257035	0.781814	RC3
Flt3L	0.0184594	0.0165977	0.267177	0.783498	RC1
IFNgamma	-0.0353224	0.0325585	0.279054	0.783498	RC1
IL15RA	0.00714173	0.00656341	0.277669	0.783498	RC1
MCP2	-0.0221249	0.0210654	0.294635	0.786314	RC2
SIRT2	-0.0362417	0.0350084	0.3016	0.786314	RC2
CCL23	-0.0193053	0.0174487	0.269657	0.787398	RC3
X.4EBP1	0.0222931	0.0211024	0.291833	0.78903	RC1
CXCL11	0.0170298	0.0402696	0.672749	0.792108	RC4
CX3CL1	0.0123138	0.0121901	0.313436	0.796243	RC1
LIFR	-0.011303	0.011629	0.332046	0.796243	RC1
MCP3	-0.0145651	0.0146264	0.320688	0.796243	RC1
uPA	0.0104459	0.0108837	0.338131	0.796243	RC1
IL12B	0.0258874	0.0257928	0.316545	0.796821	RC2
PDL1	0.0121678	0.0129985	0.350163	0.798809	RC1
X.4EBP1	0.020897	0.0304157	0.492714	0.799291	RC5
CD40	0.0123722	0.0136282	0.364871	0.803702	RC1
HGF	0.0124229	0.0142843	0.385336	0.803702	RC1
OSM	-0.0232669	0.0261578	0.37463	0.803702	RC1
CXCL1	-0.0257764	0.0246031	0.295831	0.804265	RC3
CXCL6	-0.0335399	0.0322034	0.298686	0.804265	RC3
IL7	-0.0254399	0.0252795	0.315261	0.804265	RC3
IL15RA	-0.00928408	0.0093063	0.319502	0.804265	RC3
CASP8	0.0138665	0.0172015	0.420967	0.8087	RC1
CXCL9	-0.022098	0.0272858	0.418812	0.8087	RC1
STAMBP	0.0223199	0.027471	0.417314	0.8087	RC1
CCL19	-0.00771592	0.0279864	0.783013	0.81657	RC4
CCL23	0.00608426	0.0186904	0.745063	0.81657	RC4
CCL28	-0.00652581	0.0202832	0.747933	0.81657	RC4
CSF1	-0.00282164	0.00940678	0.764468	0.81657	RC4
CXCL9	-0.0131676	0.041119	0.74907	0.81657	RC4
LIFR	0.0048582	0.0175932	0.782677	0.81657	RC4
NT3	0.00719858	0.0191648	0.707534	0.81657	RC4
OPG	0.00540025	0.0184851	0.77043	0.81657	RC4
STAMBP	0.0257489	0.0395617	0.515761	0.81849	RC5
CXCL11	-0.0287243	0.0331073	0.38647	0.82571	RC2
IFNgamma	0.0368854	0.0403683	0.361777	0.82571	RC2
LIFR	0.0136444	0.0144003	0.344333	0.82571	RC2
ST1A1	-0.0211024	0.0248116	0.395888	0.82571	RC2
TGFalpha	-0.0100841	0.011468	0.380098	0.82571	RC2
TNFRSF9	-0.0170085	0.0198237	0.391752	0.82571	RC2
CXCL5	0.00838751	0.0406601	0.836744	0.848365	RC4
CXCL10	0.00808022	0.0367687	0.826246	0.848365	RC4
CCL11	0.0150266	0.0185484	0.418665	0.848959	RC2
CCL20	0.019314	0.0257935	0.454713	0.850144	RC1
FGF23	0.0132953	0.0182015	0.465833	0.850144	RC1
CSF1	-0.00606923	0.00773447	0.433401	0.855088	RC2
CD6	-0.0110614	0.0186092	0.552798	0.858602	RC5
CXCL9	0.0254186	0.0338134	0.452945	0.864988	RC2
IL8	0.0177338	0.0247277	0.473966	0.864988	RC2
TNFB	0.0122361	0.0166399	0.462842	0.864988	RC2
IL7	0.0146897	0.0258713	0.570699	0.867939	RC5
CD40	-0.017247	0.019196	0.369833	0.870072	RC3
CXCL11	-0.0330033	0.0376354	0.381401	0.870072	RC3
uPA	-0.0138571	0.0153331	0.367037	0.870072	RC3
CASP8	-0.0168334	0.0242367	0.488012	0.875007	RC3
CCL3	-0.0155495	0.022566	0.491442	0.875007	RC3
CCL19	-0.0188716	0.0261636	0.471428	0.875007	RC3
DNER	-0.00780791	0.0110687	0.48124	0.875007	RC3
IL6	-0.0239466	0.0323765	0.460244	0.875007	RC3
LIFR	-0.012977	0.016405	0.429701	0.875007	RC3
MCP1	-0.0140467	0.0171676	0.414046	0.875007	RC3
ST1A1	-0.0206442	0.028217	0.465109	0.875007	RC3
TNFSF14	-0.0168863	0.0233148	0.469599	0.875007	RC3
IL17A	-0.0124475	0.0182636	0.496203	0.883484	RC1
CASP8	0.0104189	0.0213307	0.625677	0.885459	RC2
CCL19	-0.00977017	0.0230312	0.671787	0.885459	RC2
CD5	-0.00500186	0.0120823	0.679256	0.885459	RC2
CD6	0.00849959	0.0160204	0.596222	0.885459	RC2
CD40	-0.00776136	0.0169068	0.646599	0.885459	RC2
CXCL10	0.0182707	0.0302451	0.546354	0.885459	RC2
DNER	0.00516846	0.00974102	0.596194	0.885459	RC2
ENRAGE	0.013874	0.0242056	0.567067	0.885459	RC2
FGF23	-0.0116064	0.022709	0.60976	0.885459	RC2
HGF	-0.00768615	0.017719	0.664836	0.885459	RC2
MCP4	-0.0116593	0.0229909	0.612528	0.885459	RC2
MMP1	-0.0244208	0.0366907	0.506312	0.885459	RC2
OSM	-0.0156931	0.0324468	0.629069	0.885459	RC2
PDL1	-0.0101838	0.016121	0.528176	0.885459	RC2
SCF	0.0069767	0.0146677	0.634754	0.885459	RC2
uPA	0.00565611	0.0135057	0.675741	0.885459	RC2
AXIN1	0.0189625	0.0297461	0.524419	0.885573	RC1
CDCP1	-0.00923145	0.0170972	0.589737	0.885573	RC1
CXCL1	0.00972758	0.0174961	0.578736	0.885573	RC1
CXCL11	0.0156239	0.0267438	0.559627	0.885573	RC1
IL6	-0.0129029	0.0229975	0.575282	0.885573	RC1
IL10	0.00918827	0.0166932	0.582542	0.885573	RC1
IL10RB	0.00419956	0.00814387	0.606557	0.885573	RC1
MMP10	0.0108179	0.0168827	0.52228	0.885573	RC1
VEGFA	-0.00648122	0.0123709	0.600823	0.885573	RC1
X.4EBP1	-0.0162095	0.0297732	0.586648	0.890501	RC3
ADA	-0.00927308	0.0175506	0.597734	0.890501	RC3
CX3CL1	-0.0101327	0.0171937	0.556195	0.890501	RC3
FGF19	-0.0265034	0.0437152	0.544903	0.890501	RC3
IL10	0.0126926	0.023513	0.589825	0.890501	RC3
IL18	-0.0110028	0.0200143	0.583002	0.890501	RC3
MCP3	0.0119054	0.0195626	0.543574	0.890501	RC3
TNFRSF9	-0.0140981	0.0225518	0.53247	0.890501	RC3
CXCL9	-0.0201115	0.0393078	0.60937	0.891469	RC5
IFNgamma	-0.0239415	0.0469542	0.610595	0.891469	RC5
IL10	0.0115085	0.0240322	0.63246	0.893868	RC5
PDL1	0.00885965	0.0187356	0.636728	0.893868	RC5
IL12B	-0.0135926	0.0300148	0.651056	0.896737	RC5
SIRT2	-0.019838	0.0398657	0.619205	0.90404	RC3
CXCL5	-0.012946	0.0270018	0.632055	0.904706	RC1
ADA	-0.00574926	0.0124622	0.644973	0.905443	RC1
SIRT2	0.0124449	0.0283068	0.66059	0.90987	RC1
CCL3	0.00622506	0.016032	0.698145	0.910081	RC1
LAPTGFbeta1	0.00562886	0.0138701	0.68523	0.910081	RC1
SLAMF1	0.00538086	0.0134841	0.690209	0.910081	RC1
MCP3	-0.00249834	0.0222211	0.910608	0.910608	RC4
CD40	0.00828279	0.019643	0.673644	0.910667	RC5
CXCL11	0.0154427	0.0385099	0.688771	0.914187	RC5
CD5	-0.00460354	0.0140386	0.743258	0.916628	RC5
CXCL5	-0.012228	0.0388774	0.753393	0.916628	RC5
IL18	-0.00660505	0.020462	0.74713	0.916628	RC5
MCP3	0.00716711	0.0204759	0.72673	0.916628	RC5
SIRT2	0.0149197	0.0407504	0.714593	0.916628	RC5
MCP2	0.0111852	0.0239913	0.64148	0.918197	RC3
AXIN1	0.014096	0.0419229	0.736986	0.923291	RC3
CCL25	0.00876884	0.0233266	0.70731	0.923291	RC3
CCL28	-0.00447651	0.0189815	0.81376	0.923291	RC3
CD6	-0.00586266	0.0182189	0.747891	0.923291	RC3
CD244	0.00537003	0.0193575	0.781701	0.923291	RC3
ENRAGE	0.0112968	0.0275099	0.681701	0.923291	RC3
FGF21	-0.0162334	0.0534879	0.761773	0.923291	RC3
GDNF	0.00410001	0.0170938	0.810654	0.923291	RC3
IFNgamma	0.00917203	0.0459667	0.842011	0.923291	RC3
LAPTGFbeta1	-0.00376439	0.0195412	0.847404	0.923291	RC3
MMP1	0.0097137	0.041744	0.816194	0.923291	RC3
PDL1	-0.00356736	0.0183402	0.84594	0.923291	RC3
SCF	-0.00534247	0.0166786	0.749004	0.923291	RC3
SLAMF1	-0.00611704	0.0189946	0.747701	0.923291	RC3
STAMBP	0.0085622	0.038742	0.825275	0.923291	RC3
TWEAK	-0.00384578	0.0142294	0.787184	0.923291	RC3
CCL4	0.0037217	0.0235131	0.874367	0.923897	RC3
CXCL9	-0.0055265	0.0384827	0.885929	0.923897	RC3
NT3	-0.00271586	0.0179374	0.879781	0.923897	RC3
CCL23	-0.00472932	0.0178744	0.791554	0.932755	RC5
CD244	0.00521755	0.0197827	0.792203	0.932755	RC5
DNER	0.0027344	0.00786464	0.728382	0.93284	RC1
BetaNGF	-0.0023236	0.00761284	0.760461	0.940909	RC1
ENRAGE	-0.00603215	0.0195377	0.757785	0.940909	RC1
BetaNGF	-0.00272627	0.00943247	0.772807	0.942591	RC2
CCL3	0.00634126	0.0198656	0.749845	0.942591	RC2
CCL4	-0.00534476	0.0206817	0.796296	0.942591	RC2
Flt3L	-0.00680874	0.0206126	0.741446	0.942591	RC2
IL7	-0.00563499	0.022281	0.800557	0.942591	RC2
STAMBP	-0.00959299	0.0340775	0.778565	0.942591	RC2
CCL19	0.00585964	0.026764	0.826884	0.943165	RC5
OSM	0.00849222	0.0377097	0.822015	0.943165	RC5
IL18	0.00400161	0.0142162	0.778582	0.947275	RC1
CXCL1	0.00455177	0.0251986	0.856805	0.947679	RC5
DNER	0.00209133	0.0113225	0.853615	0.947679	RC5
CCL19	0.00489832	0.0185928	0.792427	0.948315	RC1
CXCL6	-0.00622481	0.0283888	0.826625	0.957835	RC2
AXIN1	-0.00427482	0.0428523	0.92062	0.958465	RC5
CXCL10	-0.0041214	0.0351632	0.906793	0.958465	RC5
FGF21	-0.00465578	0.0546716	0.932206	0.958465	RC5
ST1A1	0.00308906	0.0288676	0.914872	0.958465	RC5
VEGFA	0.0026768	0.0178162	0.880696	0.958465	RC5
ST1A1	0.00462167	0.0200534	0.817923	0.963038	RC1
AXIN1	-0.00598023	0.0368844	0.871336	0.96375	RC2
CCL25	0.00343087	0.0205242	0.867382	0.96375	RC2
LAPTGFbeta1	0.00331986	0.0171895	0.847018	0.96375	RC2
CCL20	0.00286573	0.0319947	0.928704	0.964774	RC2
CD244	-0.00196265	0.0170302	0.908347	0.964774	RC2
CXCL5	-0.00437717	0.0334699	0.896059	0.964774	RC2
IL15RA	0.000517099	0.00815946	0.949523	0.964774	RC2
OPG	-0.000759803	0.0152181	0.960221	0.964774	RC2
TNFSF14	0.00144781	0.0205311	0.94384	0.964774	RC2
TWEAK	0.000553446	0.0125188	0.964774	0.964774	RC2
CCL23	0.00122779	0.0124193	0.921331	0.969408	RC1
CCL25	0.00286261	0.0165651	0.862946	0.969408	RC1
CSF1	-0.00102692	0.00625015	0.869631	0.969408	RC1
CST5	-0.00262427	0.0127575	0.837196	0.969408	RC1
CXCL10	0.00212443	0.0244291	0.930773	0.969408	RC1
IL7	-0.00189157	0.0179851	0.916325	0.969408	RC1
IL8	0.00237061	0.0199785	0.905645	0.969408	RC1
NT3	-0.00177057	0.0127352	0.889543	0.969408	RC1
TGFalpha	-0.000665302	0.00927058	0.942849	0.969408	RC1
CD8A	-0.00174614	0.0255375	0.945543	0.972178	RC3
CXCL10	0.000821234	0.0344089	0.980979	0.981595	RC3
MMP10	-0.000549604	0.0237995	0.981595	0.981595	RC3
BetaNGF	0.000170035	0.0109602	0.987635	0.987635	RC5
OPG	0.000494476	0.0176798	0.97771	0.987635	RC5
GDNF	-3.8e-05	0.0121851	0.997514	0.997514	RC1
TNFSF14	-0.000293931	0.0165709	0.985863	0.997514	RC1

## Sheet: 2.2 Multivariate_UC
	Coef	StdError	p-value	FDR	dietary pattern
FGF19	-0.112537	0.0304608	0.000295315	0.021558	RC1
CCL25	0.0923278	0.0289629	0.00170161	0.124218	RC4
CSF1	-0.0267442	0.00998084	0.00808402	0.199905	RC2
FGF19	0.106169	0.0409931	0.0104179	0.199905	RC2
MCP4	0.0790105	0.0317222	0.0136921	0.199905	RC2
MMP1	0.117911	0.046492	0.0120923	0.199905	RC2
uPA	0.0366476	0.0147001	0.0136062	0.199905	RC2
FGF19	0.133034	0.0474775	0.00565711	0.206485	RC4
CCL11	0.0571984	0.0246273	0.0213669	0.228668	RC2
CXCL5	0.0910589	0.0393766	0.0219271	0.228668	RC2
CD6	0.0477893	0.0217772	0.0295342	0.260511	RC2
GDNF	0.0370385	0.0171435	0.0321178	0.260511	RC2
CD5	-0.0465959	0.0200818	0.0214917	0.278437	RC4
CSF1	-0.0288696	0.0116292	0.0139998	0.278437	RC4
DNER	0.0316668	0.0137932	0.0228852	0.278437	RC4
GDNF	0.0464246	0.0199036	0.0208335	0.278437	RC4
TNFB	-0.0457587	0.0205203	0.0270388	0.281976	RC4
CASP8	0.0536969	0.0263931	0.0434276	0.317021	RC2
CCL25	0.0724251	0.025266	0.00466586	0.340607	RC5
ADA	-0.0226167	0.0136074	0.0983074	0.342368	RC1
CASP8	-0.0451989	0.0199307	0.0245782	0.342368	RC1
CCL3	-0.0381631	0.0180161	0.03558	0.342368	RC1
CCL4	-0.036055	0.0200136	0.0733615	0.342368	RC1
CCL20	-0.0536379	0.0298019	0.0736321	0.342368	RC1
CD5	-0.0328743	0.013054	0.0126991	0.342368	RC1
CD6	-0.0343923	0.0165138	0.0387548	0.342368	RC1
CXCL5	-0.0661886	0.0298556	0.0279293	0.342368	RC1
CXCL9	-0.0638937	0.0313966	0.0433715	0.342368	RC1
CXCL10	-0.0687567	0.0305315	0.0255802	0.342368	RC1
CXCL11	-0.0535563	0.0322037	0.0981138	0.342368	RC1
Flt3L	-0.0343928	0.0192473	0.0757066	0.342368	RC1
IFNgamma	-0.0681536	0.0355696	0.0570252	0.342368	RC1
LAPTGFbeta1	-0.0293682	0.0174638	0.0944386	0.342368	RC1
MCP1	-0.0259621	0.0143619	0.0723887	0.342368	RC1
MCP2	-0.0372571	0.0227415	0.103179	0.342368	RC1
MCP4	-0.0403697	0.0242563	0.0978631	0.342368	RC1
MMP1	-0.0628213	0.0355367	0.0788592	0.342368	RC1
SIRT2	-0.0710787	0.0365142	0.0532022	0.342368	RC1
ST1A1	-0.039122	0.0235792	0.0988924	0.342368	RC1
uPA	-0.0210145	0.0112172	0.0626957	0.342368	RC1
CCL28	-0.0244208	0.0153455	0.113344	0.359746	RC1
CXCL1	-0.0363772	0.0234441	0.122572	0.372824	RC1
CCL11	0.0584534	0.0287143	0.043307	0.395176	RC4
CCL25	-0.0273755	0.0193123	0.158131	0.409264	RC1
IL6	-0.0406433	0.029368	0.168163	0.409264	RC1
IL10RB	0.0121234	0.00876068	0.168191	0.409264	RC1
OSM	0.0420975	0.0285635	0.142347	0.409264	RC1
SLAMF1	-0.0183126	0.0132302	0.168093	0.409264	RC1
STAMBP	-0.0508777	0.0355096	0.153723	0.409264	RC1
IL7	-0.0281132	0.0206365	0.174872	0.411796	RC1
FGF19	-0.094914	0.0339549	0.00577116	0.421295	RC3
IL18R1	-0.0419609	0.0214699	0.0522647	0.423925	RC4
BetaNGF	-0.0239465	0.0143654	0.097332	0.43543	RC4
CCL19	-0.0633533	0.0400876	0.115848	0.43543	RC4
CCL20	-0.0762487	0.045784	0.0976426	0.43543	RC4
CD244	-0.0371147	0.0237081	0.119296	0.43543	RC4
CD8A	-0.0583229	0.0332757	0.0814225	0.43543	RC4
CX3CL1	-0.0307783	0.019563	0.117479	0.43543	RC4
CXCL5	-0.0793766	0.0460582	0.0866036	0.43543	RC4
CXCL11	-0.085955	0.0493712	0.0834624	0.43543	RC4
FGF23	-0.0586409	0.0371822	0.116671	0.43543	RC4
ST1A1	-0.0591727	0.0361844	0.103802	0.43543	RC4
TNFSF14	-0.0588766	0.0317217	0.0651498	0.43543	RC4
MMP10	-0.0277509	0.0215689	0.199948	0.455923	RC1
TWEAK	-0.0134715	0.0106148	0.206102	0.455923	RC1
CCL25	0.0423865	0.0254464	0.0975797	0.45594	RC2
CCL28	0.0347072	0.0202403	0.0881801	0.45594	RC2
CXCL6	0.0625776	0.035005	0.0755785	0.45594	RC2
Flt3L	0.0436733	0.0254339	0.0877444	0.45594	RC2
OSM	-0.0649803	0.0376314	0.0859963	0.45594	RC2
SIRT2	0.0799922	0.0483616	0.099932	0.45594	RC2
LIFR	-0.011341	0.00910375	0.214541	0.460633	RC1
CCL19	-0.0321491	0.0262027	0.221512	0.462012	RC1
CD244	-0.0184351	0.0154984	0.235879	0.465383	RC1
CDCP1	-0.0219927	0.0182919	0.230884	0.465383	RC1
CASP8	-0.0412103	0.0308713	0.183661	0.471858	RC4
CCL23	-0.0282201	0.0207237	0.175054	0.471858	RC4
FGF21	-0.0782056	0.0582831	0.181433	0.471858	RC4
IL12B	-0.0486154	0.0357693	0.175872	0.471858	RC4
IL17A	-0.0510083	0.0353781	0.1513	0.471858	RC4
LAPTGFbeta1	-0.0355678	0.0268762	0.18745	0.471858	RC4
OPG	-0.0287253	0.0197926	0.148503	0.471858	RC4
SIRT2	-0.0781123	0.0563198	0.167244	0.471858	RC4
TRAIL	0.0255003	0.0173062	0.142441	0.471858	RC4
STAMBP	0.0751076	0.0468212	0.110508	0.474532	RC2
CXCL6	-0.0530566	0.0408462	0.195695	0.476191	RC4
ENRAGE	-0.0265096	0.0232701	0.25619	0.479535	RC1
IL18R1	0.0161617	0.0140939	0.253085	0.479535	RC1
CD5	0.0259633	0.0174397	0.138374	0.481015	RC2
IL10RB	-0.0172744	0.011558	0.136846	0.481015	RC2
IL18R1	-0.0276401	0.0185632	0.138314	0.481015	RC2
MCP2	0.0449216	0.030069	0.137011	0.481015	RC2
CXCL1	-0.0439379	0.0360641	0.224758	0.517895	RC4
IL7	-0.0384279	0.0316964	0.227022	0.517895	RC4
AXIN1	-0.0413815	0.0392828	0.293615	0.527766	RC1
CXCL6	-0.027697	0.0266695	0.300474	0.527766	RC1
MCP3	-0.0202305	0.0198817	0.310876	0.527766	RC1
VEGFA	-0.0150236	0.014673	0.307315	0.527766	RC1
CXCL1	0.0410644	0.031016	0.187259	0.532775	RC2
IFNgamma	0.0624069	0.0474023	0.189755	0.532775	RC2
MCP3	0.0282293	0.0201689	0.164117	0.532775	RC2
OPG	0.0232718	0.017047	0.173977	0.532775	RC2
TWEAK	0.018719	0.0140099	0.183263	0.532775	RC2
IL6	-0.0519084	0.0451343	0.251696	0.540406	RC4
NT3	-0.0261282	0.0224564	0.246225	0.540406	RC4
TNFRSF9	-0.026638	0.0235616	0.259801	0.541872	RC4
TNFSF14	-0.0203773	0.020823	0.329148	0.546087	RC1
CD40	0.0256724	0.0201336	0.203984	0.551513	RC2
TNFB	-0.022352	0.0178328	0.211743	0.552045	RC2
CD8A	0.0207876	0.0218232	0.342149	0.555041	RC1
CCL23	0.0123768	0.013547	0.362189	0.574778	RC1
IL8	-0.0474181	0.0454415	0.298174	0.577515	RC4
IL10RB	-0.0140731	0.0134728	0.297686	0.577515	RC4
OSM	0.0456405	0.043961	0.300624	0.577515	RC4
CXCL9	0.0499317	0.0417806	0.233686	0.588244	RC2
CD244	0.0240285	0.0204679	0.242025	0.588928	RC2
IL18	-0.0237324	0.0209052	0.257847	0.607189	RC2
IL18	-0.0131167	0.0158588	0.409324	0.635759	RC1
OPG	-0.0104383	0.0129545	0.421485	0.641008	RC1
AXIN1	-0.0553639	0.0603158	0.359949	0.648574	RC4
CD40	-0.0211416	0.0234472	0.368487	0.648574	RC4
PDL1	-0.0206827	0.0231636	0.373152	0.648574	RC4
TRANCE	0.0288713	0.0313328	0.358104	0.648574	RC4
CCL11	-0.0139789	0.0189086	0.460732	0.672669	RC1
CD40	-0.0113564	0.015294	0.458768	0.672669	RC1
BetaNGF	-0.006559	0.00942487	0.48741	0.684248	RC1
TRANCE	-0.0142827	0.0204435	0.485714	0.684248	RC1
HGF	0.0182528	0.0220187	0.408264	0.693099	RC4
ADA	0.0181175	0.0180592	0.317152	0.701578	RC2
LAPTGFbeta1	0.0236707	0.023179	0.308581	0.701578	RC2
IL17A	0.0290292	0.030375	0.34066	0.701667	RC2
MMP10	0.0269715	0.0285443	0.346027	0.701667	RC2
TNFSF14	0.0269128	0.0274969	0.329066	0.701667	RC2
IL8	-0.0189974	0.0296761	0.522915	0.706904	RC1
IL12B	-0.0152938	0.0234092	0.514416	0.706904	RC1
GDNF	0.00806341	0.0131492	0.540537	0.71744	RC1
TNFB	-0.00805359	0.0135518	0.553101	0.721007	RC1
TNFRSF9	-0.00859958	0.0153999	0.577281	0.739324	RC1
DNER	-0.00494969	0.00911834	0.587947	0.740002	RC1
CSF1	0.00398882	0.00770763	0.605458	0.742412	RC1
FGF23	-0.0125371	0.0245463	0.610201	0.742412	RC1
STAMBP	-0.0413852	0.0547124	0.450431	0.747306	RC4
HGF	-0.00700667	0.0143701	0.626459	0.749697	RC1
IL17A	-0.0105537	0.0229983	0.646932	0.750056	RC1
SCF	0.0052965	0.0115567	0.647308	0.750056	RC1
ADA	-0.0150728	0.021012	0.474129	0.769142	RC4
PDL1	-0.0063415	0.0151248	0.675532	0.770529	RC1
AXIN1	0.0446836	0.0519282	0.390711	0.770862	RC2
DNER	0.00973495	0.0120283	0.419434	0.782594	RC2
SLAMF1	0.0139067	0.0175351	0.428819	0.782594	RC2
TNFRSF9	-0.0165304	0.0203151	0.416935	0.782594	RC2
CXCL10	0.0302688	0.0408389	0.459592	0.7872	RC2
IL7	0.0200889	0.0273538	0.463693	0.7872	RC2
ST1A1	0.0239578	0.0313303	0.445502	0.7872	RC2
X.4EBP1	0.025085	0.0370516	0.499291	0.792803	RC2
BetaNGF	0.00779273	0.0124489	0.532156	0.792803	RC2
CCL20	0.0265386	0.039669	0.504387	0.792803	RC2
CDCP1	-0.015202	0.0242277	0.531184	0.792803	RC2
CST5	0.0118742	0.0183141	0.517609	0.792803	RC2
CX3CL1	-0.010993	0.0169371	0.517167	0.792803	RC2
CCL3	-0.0189034	0.0279605	0.499895	0.793312	RC4
CST5	-0.00517101	0.0138803	0.709944	0.797322	RC1
CST5	0.0120594	0.0212846	0.571734	0.802626	RC4
IL10	0.0343544	0.0602192	0.569087	0.802626	RC4
MCP1	0.0133659	0.0222185	0.54825	0.802626	RC4
MCP4	-0.0222773	0.0374736	0.552968	0.802626	RC4
MMP10	-0.019364	0.0332174	0.560688	0.802626	RC4
SLAMF1	-0.0123394	0.0203889	0.545836	0.802626	RC4
CCL4	-0.0170116	0.0309655	0.583459	0.803632	RC4
CCL19	-0.0200176	0.0347177	0.564972	0.808685	RC2
IL10	-0.0305299	0.0518267	0.556579	0.808685	RC2
IL15RA	-0.00744422	0.0135458	0.58337	0.818962	RC2
MCP1	0.0101561	0.0191276	0.596125	0.821078	RC2
X.4EBP1	-0.0406282	0.03067	0.187021	0.827389	RC3
AXIN1	-0.0696423	0.0429115	0.106425	0.827389	RC3
CASP8	-0.0297634	0.0220739	0.179308	0.827389	RC3
CCL3	-0.025408	0.0199276	0.204014	0.827389	RC3
CCL25	-0.028359	0.0212017	0.182788	0.827389	RC3
CDCP1	-0.0344438	0.0199817	0.0865361	0.827389	RC3
CX3CL1	0.0179029	0.0140234	0.203439	0.827389	RC3
FGF23	0.0401734	0.0264602	0.130851	0.827389	RC3
Flt3L	-0.0415467	0.0210757	0.0502834	0.827389	RC3
IL6	-0.0535174	0.0321424	0.0977202	0.827389	RC3
IL8	0.0560032	0.0323182	0.0849011	0.827389	RC3
IL10RB	0.0125062	0.00961791	0.195226	0.827389	RC3
IL17A	0.0335451	0.0251792	0.184659	0.827389	RC3
MCP1	-0.0235495	0.0158041	0.138021	0.827389	RC3
MMP10	0.0447573	0.0235324	0.0588409	0.827389	RC3
SIRT2	-0.0544235	0.0402859	0.178481	0.827389	RC3
TNFB	0.0240033	0.0147712	0.105982	0.827389	RC3
CCL28	-0.0111061	0.0237004	0.639944	0.834212	RC4
CXCL9	-0.0229424	0.048712	0.638248	0.834212	RC4
SCF	0.00842248	0.01773	0.635357	0.834212	RC4
CXCL10	-0.0213035	0.0474968	0.654336	0.838009	RC4
X.4EBP1	0.00840558	0.0280885	0.765106	0.846253	RC1
CCL3	-0.0116348	0.0240807	0.629596	0.85112	RC2
VEGFA	-0.00920889	0.0225693	0.683758	0.860593	RC4
MCP2	-0.0137311	0.0351452	0.696503	0.861775	RC4
FGF21	-0.00991136	0.0381301	0.795226	0.865308	RC1
NT3	-0.0036128	0.0146913	0.80604	0.865308	RC1
TWEAK	-0.0141353	0.0116506	0.226681	0.870932	RC3
TGFalpha	0.00656553	0.0147907	0.657673	0.872912	RC2
X.4EBP1	0.0487207	0.0372196	0.192268	0.878294	RC5
CCL11	0.0305564	0.0251052	0.225211	0.878294	RC5
CD8A	-0.033306	0.0290188	0.25266	0.878294	RC5
CDCP1	0.0312417	0.0243377	0.200972	0.878294	RC5
CST5	0.022887	0.018404	0.215333	0.878294	RC5
CX3CL1	0.0203188	0.0170262	0.234352	0.878294	RC5
CXCL10	0.0538565	0.0410338	0.191093	0.878294	RC5
DNER	0.0153401	0.0120934	0.206333	0.878294	RC5
GDNF	0.0331234	0.0173331	0.0576691	0.878294	RC5
HGF	0.029327	0.0190135	0.124797	0.878294	RC5
IFNgamma	0.0666394	0.0476034	0.163359	0.878294	RC5
IL10RB	0.0243968	0.0115797	0.0365724	0.878294	RC5
IL18R1	0.0244786	0.0187421	0.193259	0.878294	RC5
MCP1	0.0327252	0.0191384	0.0890732	0.878294	RC5
MCP2	0.0457869	0.0303102	0.132712	0.878294	RC5
MCP4	0.045071	0.0323686	0.16558	0.878294	RC5
MMP1	0.0576476	0.0475332	0.226866	0.878294	RC5
SLAMF1	0.0206838	0.0176404	0.2426	0.878294	RC5
TRAIL	0.0235973	0.0150039	0.117606	0.878294	RC5
TRANCE	0.0415616	0.0270707	0.126538	0.878294	RC5
TWEAK	0.00579797	0.0163554	0.723397	0.880134	RC4
CCL23	0.00668331	0.0179248	0.709714	0.882822	RC2
HGF	0.00751842	0.0189802	0.692505	0.882822	RC2
LIFR	0.00465864	0.0120702	0.699998	0.882822	RC2
SCF	0.00561324	0.015264	0.713514	0.882822	RC2
VEGFA	0.0068119	0.0194276	0.726292	0.883655	RC2
CD8A	-0.00806682	0.0288867	0.780381	0.891379	RC2
FGF21	-0.0143777	0.0503262	0.775461	0.891379	RC2
PDL1	-0.00564939	0.0199779	0.777682	0.891379	RC2
TRAIL	-0.00416314	0.0149851	0.781483	0.891379	RC2
FGF23	-0.00717416	0.0322989	0.824495	0.898838	RC2
IL6	-0.00855756	0.0389893	0.826531	0.898838	RC2
IL8	-0.00806909	0.039229	0.837273	0.898838	RC2
IL12B	-0.00748047	0.0309449	0.809272	0.898838	RC2
ENRAGE	0.00488407	0.0308411	0.874356	0.898986	RC2
NT3	-0.00322657	0.0194018	0.868113	0.898986	RC2
TRANCE	-0.00428509	0.0270319	0.874232	0.898986	RC2
CXCL11	0.00607935	0.0428613	0.887373	0.899698	RC2
CD6	-0.00644198	0.0256471	0.801975	0.90068	RC4
CDCP1	0.00816585	0.0281745	0.772292	0.90068	RC4
Flt3L	-0.00773176	0.0297956	0.795563	0.90068	RC4
MCP3	-0.00609321	0.0236932	0.797473	0.90068	RC4
uPA	0.00492966	0.0173795	0.77702	0.90068	RC4
CCL4	-0.00280413	0.026674	0.916397	0.916397	RC2
IL15RA	0.00308029	0.0157876	0.84555	0.935229	RC4
TRAIL	-0.00162732	0.0113498	0.886158	0.93753	RC1
ADA	-0.0169462	0.0149928	0.25992	0.942509	RC3
CD40	-0.0180005	0.0167507	0.284044	0.942509	RC3
LAPTGFbeta1	-0.0209005	0.0192508	0.279125	0.942509	RC3
TGFalpha	-0.00291183	0.0171931	0.865711	0.943238	RC4
ST1A1	-0.0270832	0.0259934	0.298899	0.948678	RC3
VEGFA	0.0208406	0.0195289	0.287385	0.953595	RC5
X.4EBP1	-0.00592985	0.0431034	0.890738	0.956234	RC4
CXCL5	-0.0403271	0.0401902	0.317066	0.961591	RC5
IL15RA	0.0139361	0.0137037	0.310672	0.961591	RC5
IL17A	-0.030038	0.0306991	0.329312	0.961591	RC5
ADA	0.0055374	0.0182546	0.761993	0.97753	RC5
AXIN1	0.00171492	0.0524639	0.973961	0.97753	RC5
BetaNGF	-0.00514569	0.0125587	0.682509	0.97753	RC5
CASP8	0.00243254	0.0269244	0.928116	0.97753	RC5
CCL3	0.0182047	0.0242542	0.453927	0.97753	RC5
CCL4	0.0174683	0.0268598	0.516328	0.97753	RC5
CCL19	0.0158561	0.0350139	0.651224	0.97753	RC5
CCL20	0.0254786	0.0399977	0.524965	0.97753	RC5
CCL23	0.0107063	0.01806	0.554077	0.97753	RC5
CCL28	0.00096321	0.0205781	0.962721	0.97753	RC5
CD5	0.00244631	0.0176933	0.890194	0.97753	RC5
CD6	0.00707889	0.0222519	0.750774	0.97753	RC5
CD40	0.00356425	0.0203914	0.861448	0.97753	RC5
CD244	0.00164408	0.0207167	0.936838	0.97753	RC5
CSF1	0.0031303	0.0102662	0.7608	0.97753	RC5
CXCL1	0.00675435	0.0314231	0.83006	0.97753	RC5
CXCL6	0.00413146	0.0356138	0.907781	0.97753	RC5
CXCL9	0.0292891	0.0422365	0.488955	0.97753	RC5
CXCL11	0.0174803	0.0431933	0.686198	0.97753	RC5
ENRAGE	-0.00248992	0.0310946	0.93627	0.97753	RC5
FGF19	0.00236521	0.042121	0.955285	0.97753	RC5
FGF21	-0.023131	0.0507153	0.6489	0.97753	RC5
FGF23	0.00987385	0.0323493	0.760577	0.97753	RC5
Flt3L	0.0175545	0.0258246	0.497566	0.97753	RC5
IL6	-0.0196263	0.0392848	0.617999	0.97753	RC5
IL7	-0.0168092	0.0275904	0.543164	0.97753	RC5
IL8	-0.0164397	0.0395344	0.678048	0.97753	RC5
IL10	0.0317839	0.0522463	0.543755	0.97753	RC5
IL18	0.011626	0.0211358	0.582985	0.97753	RC5
IL12B	-0.00654424	0.0311988	0.834102	0.97753	RC5
LAPTGFbeta1	0.00635937	0.0234336	0.786424	0.97753	RC5
LIFR	0.00755057	0.0121604	0.535473	0.97753	RC5
MCP3	-0.00485054	0.0219161	0.825205	0.97753	RC5
MMP10	-0.0139838	0.0288319	0.628281	0.97753	RC5
NT3	0.000551764	0.0195617	0.97753	0.97753	RC5
OPG	-0.00200468	0.0172778	0.907766	0.97753	RC5
OSM	0.0312917	0.0381901	0.413705	0.97753	RC5
PDL1	0.00874113	0.0201347	0.664732	0.97753	RC5
SCF	-0.00625261	0.0153873	0.684988	0.97753	RC5
SIRT2	-0.00969747	0.0491349	0.843774	0.97753	RC5
ST1A1	-0.00910699	0.0316318	0.773763	0.97753	RC5
STAMBP	0.0254839	0.0475137	0.592407	0.97753	RC5
TGFalpha	0.00912408	0.0149038	0.541211	0.97753	RC5
TNFB	-0.00476428	0.0180562	0.792203	0.97753	RC5
TNFRSF9	0.0121577	0.0204993	0.553903	0.97753	RC5
TNFSF14	0.0103496	0.0277869	0.710005	0.97753	RC5
TWEAK	0.00301867	0.0141951	0.831846	0.97753	RC5
uPA	-0.00378293	0.0150812	0.802238	0.97753	RC5
CX3CL1	0.000673447	0.0128417	0.958237	0.981303	RC1
IL10	-0.000922058	0.0392869	0.981303	0.981303	RC1
IL15RA	0.000310433	0.0102098	0.975781	0.981303	RC1
TGFalpha	-0.000624975	0.0112071	0.955592	0.981303	RC1
IL18	-0.00174766	0.024379	0.942934	0.982134	RC4
LIFR	-0.000788842	0.0140298	0.955226	0.982134	RC4
MMP1	0.00460695	0.0550112	0.933355	0.982134	RC4
BetaNGF	-0.0013148	0.0103544	0.899104	0.982403	RC3
CCL4	0.00066226	0.0221628	0.976196	0.982403	RC3
CCL11	0.0111521	0.0207609	0.591842	0.982403	RC3
CCL19	-0.00403945	0.0288713	0.888892	0.982403	RC3
CCL20	0.0196373	0.0329679	0.552188	0.982403	RC3
CCL23	0.00293243	0.0148972	0.84418	0.982403	RC3
CCL28	-0.0104295	0.0169405	0.538932	0.982403	RC3
CD5	-0.00727484	0.0145718	0.618244	0.982403	RC3
CD6	0.0115126	0.0183228	0.530621	0.982403	RC3
CD244	-0.00695381	0.0170652	0.684156	0.982403	RC3
CD8A	0.00523316	0.0240026	0.827667	0.982403	RC3
CSF1	0.00764222	0.00844297	0.366641	0.982403	RC3
CST5	-0.0109367	0.0152121	0.473144	0.982403	RC3
CXCL1	-0.00317278	0.0258988	0.90264	0.982403	RC3
CXCL5	-0.0235303	0.0331697	0.479037	0.982403	RC3
CXCL6	0.00920411	0.029343	0.754147	0.982403	RC3
CXCL9	-0.00769869	0.0348516	0.825431	0.982403	RC3
CXCL10	-0.0153595	0.0339648	0.651678	0.982403	RC3
CXCL11	-0.00865708	0.0356074	0.808196	0.982403	RC3
DNER	0.001401	0.0100121	0.888878	0.982403	RC3
ENRAGE	-0.0058768	0.0256224	0.818858	0.982403	RC3
FGF21	-0.00907968	0.041817	0.828367	0.982403	RC3
GDNF	-0.00372252	0.0144336	0.796788	0.982403	RC3
HGF	-0.00827131	0.0157643	0.600474	0.982403	RC3
IFNgamma	-0.00169718	0.0395148	0.965791	0.982403	RC3
IL7	-0.0122914	0.0227431	0.589586	0.982403	RC3
IL10	0.0329891	0.0430304	0.444337	0.982403	RC3
IL18	-0.00874228	0.0174211	0.61643	0.982403	RC3
IL12B	0.00590435	0.025711	0.818641	0.982403	RC3
IL15RA	-0.00688731	0.0112674	0.541873	0.982403	RC3
IL18R1	0.00040456	0.0155217	0.979236	0.982403	RC3
LIFR	0.00372262	0.0100288	0.710949	0.982403	RC3
MCP2	-0.020028	0.0250974	0.425958	0.982403	RC3
MCP3	-0.0142353	0.0189011	0.452789	0.982403	RC3
MCP4	-0.0213181	0.0267758	0.427026	0.982403	RC3
MMP1	-0.0165081	0.0393194	0.675119	0.982403	RC3
NT3	-0.00146377	0.0161209	0.927757	0.982403	RC3
OPG	-0.00520057	0.0142341	0.71529	0.982403	RC3
OSM	0.00347658	0.0315333	0.912338	0.982403	RC3
PDL1	-0.00175688	0.016602	0.915845	0.982403	RC3
SCF	-0.00667366	0.0126769	0.599255	0.982403	RC3
SLAMF1	0.000322383	0.0145955	0.982403	0.982403	RC3
STAMBP	-0.0364362	0.0390917	0.352599	0.982403	RC3
TGFalpha	-0.000519831	0.0122958	0.966327	0.982403	RC3
TNFRSF9	0.000454945	0.0169111	0.978569	0.982403	RC3
TNFSF14	-0.0163712	0.0228752	0.475158	0.982403	RC3
TRAIL	0.00726318	0.0124409	0.560106	0.982403	RC3
TRANCE	0.00678566	0.0224552	0.762873	0.982403	RC3
uPA	-0.00299567	0.012429	0.809822	0.982403	RC3
VEGFA	-0.00321794	0.0161453	0.842253	0.982403	RC3
ENRAGE	0.00028113	0.0358357	0.99375	0.998849	RC4
IFNgamma	-7.97e-05	0.0551726	0.998849	0.998849	RC4

## Sheet: 3.1 Multivariate_IBD_Active 
	Coef	StdError	p-value	FDR	dietary pattern
CCL11	0.0988163	0.0256134	0.000155765	0.0113709	RC4
CD6	-0.0528033	0.0145108	0.000351437	0.0256549	RC1
FGF19	-0.116355	0.0341869	0.000808966	0.0295273	RC1
CCL25	0.0908151	0.0269177	0.000895964	0.0327027	RC4
IL12B	-0.108315	0.035298	0.00246011	0.0598627	RC4
MCP1	0.0524612	0.0204773	0.0111725	0.203898	RC4
CCL11	0.0676411	0.0228676	0.00348415	0.254343	RC5
TNFB	-0.0487807	0.0204352	0.0179477	0.262037	RC4
CDCP1	0.0584041	0.0285625	0.0422341	0.294306	RC4
GDNF	0.0363735	0.0176115	0.0402501	0.294306	RC4
HGF	0.0461639	0.0224663	0.0412445	0.294306	RC4
MCP2	0.0631481	0.0299636	0.036366	0.294306	RC4
MCP4	0.0642324	0.0323324	0.048379	0.294306	RC4
TGFalpha	0.0299472	0.0140881	0.034799	0.294306	RC4
uPA	0.0373278	0.0187237	0.0476025	0.294306	RC4
CCL28	0.0366698	0.0164645	0.0270891	0.446085	RC2
CD6	0.0398567	0.0178383	0.026608	0.446085	RC2
CST5	0.0371968	0.0170717	0.0305537	0.446085	RC2
IL18R1	-0.0410925	0.0163536	0.0127981	0.446085	RC2
uPA	0.0379484	0.0151254	0.0129334	0.446085	RC2
DNER	0.0228405	0.0135268	0.0929238	0.458683	RC4
ENRAGE	0.0593352	0.0345676	0.0876833	0.458683	RC4
FGF19	0.087104	0.0517961	0.0942499	0.458683	RC4
CD5	-0.0278444	0.0173027	0.109196	0.498205	RC4
CCL25	0.0527686	0.0240651	0.0295213	0.538764	RC5
Flt3L	0.0557583	0.0242381	0.0224924	0.538764	RC5
GDNF	0.0361736	0.0152044	0.0183433	0.538764	RC5
CCL11	0.0418168	0.0213895	0.052025	0.544549	RC2
CCL23	-0.0264917	0.0172753	0.126791	0.544549	RC2
CD5	0.0216177	0.0140678	0.12601	0.544549	RC2
CSF1	-0.0136882	0.00826897	0.0994751	0.544549	RC2
CXCL9	0.0618282	0.0355286	0.0834112	0.544549	RC2
GDNF	0.0225966	0.0142126	0.11352	0.544549	RC2
IL10RB	-0.0164896	0.0101159	0.104717	0.544549	RC2
IL17A	0.0526799	0.0289488	0.0704033	0.544549	RC2
LIFR	0.022074	0.013429	0.101854	0.544549	RC2
OSM	-0.0649613	0.0342501	0.0593641	0.544549	RC2
SCF	0.0249979	0.0162057	0.124581	0.544549	RC2
TNFRSF9	0.0284004	0.0185211	0.126813	0.544549	RC2
CCL20	0.0505374	0.0339011	0.137666	0.55831	RC2
FGF21	-0.0739748	0.0510282	0.148778	0.571619	RC2
CASP8	0.0428098	0.0291253	0.143231	0.58777	RC4
IFNgamma	-0.0850602	0.0581158	0.14493	0.58777	RC4
CXCL1	-0.0333725	0.025243	0.187716	0.601792	RC2
IL12B	0.0390062	0.0292388	0.183757	0.601792	RC2
ST1A1	-0.037063	0.0281551	0.189606	0.601792	RC2
TWEAK	0.0178628	0.0135693	0.189597	0.601792	RC2
CST5	0.0336798	0.0185466	0.0709292	0.632649	RC5
HGF	0.034131	0.019823	0.0867099	0.632649	RC5
IL10	0.0668788	0.0383777	0.0829881	0.632649	RC5
IL10RB	0.0195753	0.0109342	0.074976	0.632649	RC5
IL18R1	0.029934	0.0178589	0.0953307	0.632649	RC5
LIFR	0.026725	0.0145101	0.0670353	0.632649	RC5
MMP1	0.0835853	0.0451127	0.0654363	0.632649	RC5
IL18	0.0306836	0.0220033	0.164769	0.633061	RC4
CXCL1	0.0417265	0.0310611	0.18073	0.659666	RC4
ADA	0.0266457	0.0216425	0.219756	0.667768	RC4
IL10	0.0529054	0.0438112	0.228688	0.667768	RC4
MMP1	0.0646714	0.0515363	0.211043	0.667768	RC4
MMP10	0.036073	0.029592	0.224327	0.667768	RC4
SLAMF1	0.026378	0.021058	0.211854	0.667768	RC4
FGF23	0.0416953	0.0262314	0.113606	0.691101	RC5
IL15RA	0.00925482	0.00798276	0.247799	0.695743	RC2
MCP3	-0.0220272	0.0186155	0.238526	0.695743	RC2
NT3	-0.0204776	0.0175207	0.243942	0.695743	RC2
CDCP1	0.0360462	0.0252593	0.155183	0.729397	RC5
CSF1	0.0126162	0.00896783	0.161087	0.729397	RC5
CXCL11	0.0476025	0.0401391	0.237104	0.729397	RC5
IL6	0.0437917	0.0371393	0.239802	0.729397	RC5
IL8	0.0347659	0.0290059	0.23216	0.729397	RC5
MCP1	0.0219845	0.0182455	0.229707	0.729397	RC5
MCP2	0.0346042	0.0265387	0.193816	0.729397	RC5
MCP4	0.0337789	0.0286235	0.239409	0.729397	RC5
NT3	-0.02447	0.0189499	0.198143	0.729397	RC5
SLAMF1	0.0252902	0.018507	0.173365	0.729397	RC5
TNFB	-0.0229938	0.0181614	0.207012	0.729397	RC5
TRANCE	0.0404021	0.027706	0.146398	0.729397	RC5
CCL3	0.0274026	0.0240086	0.255133	0.738125	RC5
CCL28	0.0178201	0.0180032	0.323497	0.738125	RC5
CD6	-0.0196193	0.0195053	0.315749	0.738125	RC5
CX3CL1	0.016934	0.0165422	0.307266	0.738125	RC5
CXCL5	-0.04087	0.0400376	0.308632	0.738125	RC5
FGF19	-0.0507168	0.0457432	0.268927	0.738125	RC5
IL15RA	0.0085522	0.0086404	0.323562	0.738125	RC5
TWEAK	0.0149247	0.0147141	0.311704	0.738125	RC5
uPA	0.0160662	0.0165964	0.334229	0.739356	RC5
CD6	-0.0244896	0.0221651	0.27059	0.759733	RC4
ADA	-0.0235375	0.0145595	0.107589	0.7611	RC1
CCL28	-0.0252254	0.0137244	0.0675993	0.7611	RC1
CD5	-0.0237005	0.0116263	0.0428622	0.7611	RC1
CD8A	0.0360999	0.0209658	0.0866988	0.7611	RC1
CSF1	0.0111824	0.00686674	0.105053	0.7611	RC1
CXCL5	-0.0534366	0.0305516	0.0818702	0.7611	RC1
IFNgamma	-0.0608662	0.0391725	0.121879	0.7611	RC1
IL7	-0.0316143	0.0210919	0.135538	0.7611	RC1
IL10RB	0.0151936	0.00838517	0.0715472	0.7611	RC1
IL12B	-0.040661	0.0242105	0.0946771	0.7611	RC1
MCP3	-0.0226592	0.0148969	0.130293	0.7611	RC1
CCL3	0.0239341	0.0221887	0.282086	0.762677	RC2
IL15RA	0.0105602	0.00988317	0.286676	0.775088	RC4
CCL4	0.0248034	0.024683	0.316214	0.79273	RC2
CCL19	0.0279052	0.0283256	0.325779	0.79273	RC2
MCP4	0.0268859	0.0264689	0.311019	0.79273	RC2
FGF19	0.03973	0.0422985	0.348762	0.795614	RC2
IL6	0.0329023	0.0343537	0.339386	0.795614	RC2
CCL23	-0.0168357	0.0187734	0.370953	0.796458	RC5
MMP10	0.0218299	0.0240867	0.365904	0.809424	RC2
CCL4	-0.0284657	0.0204438	0.165408	0.811377	RC1
CXCL6	-0.0355637	0.0276596	0.200065	0.811377	RC1
SIRT2	-0.0459847	0.0351327	0.192129	0.811377	RC1
TNFB	-0.0190678	0.0139205	0.172354	0.811377	RC1
TNFSF14	-0.026198	0.0197192	0.185565	0.811377	RC1
IFNgamma	0.041564	0.0473824	0.381473	0.819045	RC2
CCL4	0.0296883	0.0303808	0.329691	0.819355	RC4
LIFR	0.0163695	0.0166001	0.325314	0.819355	RC4
TRAIL	0.0145821	0.0151414	0.336721	0.819355	RC4
ADA	-0.0160736	0.0190747	0.40046	0.826997	RC5
TNFRSF9	0.016701	0.0201332	0.407834	0.826997	RC5
CASP8	0.0208073	0.0257159	0.419442	0.827547	RC5
CCL20	0.032876	0.0418937	0.433564	0.832899	RC4
CST5	0.0183999	0.0212251	0.387076	0.832899	RC4
CXCL10	0.0367584	0.0426963	0.390347	0.832899	RC4
IL6	0.0335354	0.0423094	0.428972	0.832899	RC4
IL8	0.0304671	0.0330287	0.357449	0.832899	RC4
PDL1	0.016985	0.0204717	0.407744	0.832899	RC4
TNFRSF9	0.0207351	0.0228831	0.365995	0.832899	RC4
TWEAK	0.0137622	0.0167448	0.412161	0.832899	RC4
CD40	0.0165129	0.0231436	0.476399	0.835527	RC4
CD8A	-0.0224954	0.0312737	0.472821	0.835527	RC4
CXCL9	0.0307645	0.0440099	0.485371	0.835527	RC4
LAPTGFbeta1	0.0170524	0.0254482	0.503606	0.835527	RC4
MCP3	-0.015193	0.0223985	0.498595	0.835527	RC4
ST1A1	0.0245158	0.03476	0.481482	0.835527	RC4
X.4EBP1	0.0240746	0.0378734	0.525752	0.852887	RC4
CCL3	-0.021306	0.0184136	0.248669	0.868262	RC1
CXCL1	-0.0249677	0.0209754	0.235378	0.868262	RC1
CXCL9	-0.0327779	0.0296338	0.270061	0.868262	RC1
ENRAGE	-0.0255729	0.0232896	0.273562	0.868262	RC1
LAPTGFbeta1	-0.0192698	0.0171318	0.262072	0.868262	RC1
STAMBP	-0.0367028	0.034329	0.286338	0.870945	RC1
CCL4	0.0200828	0.0267478	0.453676	0.871536	RC5
BetaNGF	-0.0069081	0.0103898	0.506913	0.889626	RC5
CXCL10	0.023991	0.037585	0.524026	0.889626	RC5
DNER	0.00788258	0.0119714	0.511031	0.889626	RC5
IL12B	-0.0226957	0.0317519	0.475606	0.889626	RC5
LAPTGFbeta1	0.0144388	0.0223843	0.519667	0.889626	RC5
NT3	-0.0123404	0.0216201	0.56881	0.896338	RC4
OSM	0.0229826	0.0425092	0.589373	0.896338	RC4
STAMBP	0.0283435	0.050996	0.578992	0.896338	RC4
X.4EBP1	-0.0147894	0.0307885	0.63152	0.905343	RC2
ADA	-0.00725685	0.0176472	0.681369	0.905343	RC2
BetaNGF	-0.00593575	0.00960028	0.537114	0.905343	RC2
CASP8	0.00962112	0.0237883	0.686331	0.905343	RC2
CCL25	0.0161196	0.0224783	0.474166	0.905343	RC2
CD244	0.00628813	0.0192371	0.744117	0.905343	RC2
CD8A	-0.0130271	0.0254287	0.609029	0.905343	RC2
CDCP1	0.0155038	0.0234325	0.508992	0.905343	RC2
CX3CL1	-0.00784906	0.0153139	0.608855	0.905343	RC2
CXCL10	0.0205147	0.0347288	0.555404	0.905343	RC2
CXCL11	-0.020207	0.0371896	0.587516	0.905343	RC2
DNER	0.006489	0.0110625	0.558174	0.905343	RC2
ENRAGE	0.014521	0.0281176	0.606142	0.905343	RC2
FGF23	0.00873791	0.0245517	0.722312	0.905343	RC2
Flt3L	0.00875564	0.022689	0.699997	0.905343	RC2
HGF	0.0122229	0.018433	0.508056	0.905343	RC2
IL7	-0.00991744	0.0255422	0.698239	0.905343	RC2
IL8	0.0195043	0.0268605	0.468637	0.905343	RC2
IL18	-0.00780245	0.0179602	0.664462	0.905343	RC2
LAPTGFbeta1	0.0118434	0.0206849	0.567605	0.905343	RC2
MCP2	0.0162815	0.0245981	0.508825	0.905343	RC2
MMP1	0.0143994	0.0420344	0.732302	0.905343	RC2
OPG	-0.00576953	0.0165158	0.72722	0.905343	RC2
SIRT2	-0.018434	0.0424832	0.664836	0.905343	RC2
TRANCE	0.0187778	0.0257018	0.465908	0.905343	RC2
VEGFA	-0.0081874	0.0175059	0.640531	0.905343	RC2
CXCL5	0.0111775	0.0370805	0.763405	0.913085	RC2
CXCL6	0.00955326	0.0334506	0.775496	0.913085	RC2
CCL3	0.0127799	0.0273737	0.641119	0.91837	RC4
IL7	0.0146518	0.0314285	0.641601	0.91837	RC4
TNFSF14	0.0142482	0.0293455	0.62785	0.91837	RC4
MCP4	-0.0221218	0.0219765	0.315381	0.920912	RC1
SLAMF1	0.00437543	0.0171776	0.799213	0.926072	RC2
CD40	0.0119082	0.0203642	0.559392	0.928082	RC5
MCP3	-0.0105036	0.0193368	0.587783	0.932786	RC5
OSM	-0.0208668	0.0373862	0.577394	0.932786	RC5
TNFB	-0.00386739	0.016846	0.818667	0.933792	RC2
CD5	-0.0265205	0.0151185	0.0809876	0.936959	RC3
CD6	-0.0297116	0.0193345	0.126001	0.936959	RC3
CST5	-0.0318533	0.0184631	0.0860855	0.936959	RC3
FGF19	-0.0745841	0.0453279	0.101508	0.936959	RC3
FGF23	0.0437867	0.0260675	0.0946506	0.936959	RC3
Flt3L	-0.0466698	0.0242056	0.0553154	0.936959	RC3
IL8	0.0439609	0.0287854	0.128351	0.936959	RC3
MCP1	-0.0295855	0.0180918	0.103616	0.936959	RC3
SCF	-0.0291578	0.0174292	0.0959616	0.936959	RC3
TWEAK	-0.0250728	0.0145634	0.0867392	0.936959	RC3
BetaNGF	-0.0149631	0.0102902	0.14754	0.942991	RC3
CXCL5	-0.0525016	0.0397529	0.188166	0.942991	RC3
IL10	0.053245	0.0382815	0.165863	0.942991	RC3
IL12B	-0.039903	0.0314941	0.206683	0.942991	RC3
MCP4	-0.0371047	0.0284488	0.193696	0.942991	RC3
MMP10	0.0335764	0.0258755	0.195969	0.942991	RC3
AXIN1	0.00969348	0.0565999	0.864196	0.949852	RC4
BetaNGF	0.00230098	0.0118253	0.845926	0.949852	RC4
CCL19	-0.00939031	0.0349404	0.788407	0.949852	RC4
CCL23	-0.00386397	0.0213875	0.85682	0.949852	RC4
CCL28	0.00573393	0.0205169	0.78018	0.949852	RC4
CD244	0.0090611	0.0236721	0.702307	0.949852	RC4
CXCL6	0.0143647	0.0411623	0.727487	0.949852	RC4
CXCL11	-0.00664508	0.0458005	0.884793	0.949852	RC4
FGF23	0.00576172	0.0301936	0.848866	0.949852	RC4
Flt3L	0.00813277	0.0279272	0.771201	0.949852	RC4
IL10RB	0.00368554	0.0125319	0.769003	0.949852	RC4
IL18R1	-0.00649922	0.020447	0.750937	0.949852	RC4
OPG	0.00759342	0.0203246	0.709106	0.949852	RC4
SCF	0.00373096	0.0200645	0.852681	0.949852	RC4
SIRT2	0.0152667	0.0522966	0.770658	0.949852	RC4
TRANCE	-0.00463619	0.0316723	0.883774	0.949852	RC4
VEGFA	0.00484535	0.0215533	0.822366	0.949852	RC4
CSF1	0.00127196	0.0102479	0.901351	0.952399	RC4
CX3CL1	0.00184058	0.0188586	0.922352	0.952399	RC4
FGF21	-0.00585311	0.0631985	0.926306	0.952399	RC4
CASP8	-0.0288279	0.0255384	0.260381	0.954914	RC3
CDCP1	-0.029715	0.0251665	0.239161	0.954914	RC3
HGF	-0.0241302	0.0197924	0.22427	0.954914	RC3
IFNgamma	0.0573222	0.0510209	0.262626	0.954914	RC3
TNFB	-0.019809	0.0180836	0.274701	0.954914	RC3
X.4EBP1	-0.0322984	0.0330868	0.3302	0.957454	RC3
ADA	0.0064296	0.0190026	0.735464	0.957454	RC3
AXIN1	-0.0168031	0.0495056	0.734663	0.957454	RC3
CCL11	0.0215931	0.023204	0.353233	0.957454	RC3
CCL19	-0.0210343	0.0305359	0.491753	0.957454	RC3
CCL20	0.0181646	0.036686	0.621065	0.957454	RC3
CCL23	-0.00695265	0.0187058	0.710536	0.957454	RC3
CCL25	-0.00655757	0.0242289	0.786949	0.957454	RC3
CCL28	-0.00845104	0.0179426	0.638169	0.957454	RC3
CSF1	0.00592596	0.00895562	0.508951	0.957454	RC3
CX3CL1	-0.0117223	0.0164773	0.477681	0.957454	RC3
CXCL9	0.0360472	0.0384635	0.349837	0.957454	RC3
CXCL10	0.0127572	0.0374133	0.733489	0.957454	RC3
CXCL11	0.0194325	0.0400465	0.62805	0.957454	RC3
DNER	-0.0107301	0.011896	0.368188	0.957454	RC3
ENRAGE	-0.00898367	0.0302937	0.767128	0.957454	RC3
FGF21	-0.0196121	0.0552203	0.722858	0.957454	RC3
GDNF	-0.0154148	0.0153468	0.316447	0.957454	RC3
IL6	-0.0247975	0.0370317	0.503895	0.957454	RC3
IL18	-0.00897242	0.0193356	0.643144	0.957454	RC3
IL10RB	-0.00529854	0.0109594	0.629309	0.957454	RC3
IL15RA	-0.00399086	0.00866477	0.645634	0.957454	RC3
IL17A	0.0223011	0.031019	0.473074	0.957454	RC3
IL18R1	0.0129574	0.0178685	0.469237	0.957454	RC3
LIFR	0.00712146	0.0145502	0.625086	0.957454	RC3
MCP3	-0.0147822	0.0200764	0.462668	0.957454	RC3
NT3	0.00623462	0.0189251	0.742183	0.957454	RC3
OPG	-0.006604	0.0177811	0.710742	0.957454	RC3
OSM	-0.0142363	0.0372034	0.702393	0.957454	RC3
SIRT2	-0.0217559	0.0457351	0.63483	0.957454	RC3
SLAMF1	-0.00808135	0.0184883	0.662522	0.957454	RC3
ST1A1	-0.00878471	0.0304425	0.773222	0.957454	RC3
STAMBP	-0.0199487	0.0446266	0.655366	0.957454	RC3
TGFalpha	-0.00670798	0.0124591	0.590922	0.957454	RC3
TNFRSF9	-0.00816429	0.0200533	0.684364	0.957454	RC3
TNFSF14	-0.018805	0.0256529	0.464415	0.957454	RC3
TRANCE	-0.00793328	0.0277042	0.774912	0.957454	RC3
uPA	-0.0110659	0.0165291	0.503989	0.957454	RC3
VEGFA	0.00733763	0.018851	0.697525	0.957454	RC3
FGF21	0.0268621	0.0555144	0.629026	0.959294	RC5
ST1A1	0.0147281	0.0305934	0.630769	0.959294	RC5
CXCL5	-0.00272301	0.045644	0.95249	0.960085	RC4
IL17A	-0.00177703	0.0354594	0.960085	0.960085	RC4
X.4EBP1	0.0107979	0.0333365	0.746361	0.961375	RC5
AXIN1	0.00610084	0.0497831	0.902592	0.961375	RC5
CCL19	-0.00731794	0.0307323	0.812041	0.961375	RC5
CD5	-0.00568672	0.0153145	0.7108	0.961375	RC5
CD8A	0.00938849	0.0275346	0.733497	0.961375	RC5
CXCL1	0.00354833	0.0274454	0.897265	0.961375	RC5
CXCL6	0.0158691	0.0361968	0.661578	0.961375	RC5
CXCL9	0.00445041	0.0387556	0.908697	0.961375	RC5
ENRAGE	0.00360664	0.0304621	0.905876	0.961375	RC5
IFNgamma	0.0087107	0.0513869	0.865572	0.961375	RC5
IL7	-0.007441	0.0276526	0.788149	0.961375	RC5
IL18	-0.00275634	0.0194487	0.887446	0.961375	RC5
IL17A	0.0112109	0.0307601	0.715927	0.961375	RC5
MMP10	0.0038934	0.0261255	0.881688	0.961375	RC5
OPG	0.00718495	0.017875	0.688162	0.961375	RC5
PDL1	0.00486103	0.0180341	0.787797	0.961375	RC5
SCF	-0.00594769	0.0176437	0.736408	0.961375	RC5
STAMBP	0.00756331	0.044885	0.866363	0.961375	RC5
TGFalpha	0.00496481	0.01253	0.69237	0.961375	RC5
TRAIL	0.00232858	0.0133482	0.861695	0.961375	RC5
VEGFA	0.00280926	0.0189581	0.882353	0.961375	RC5
CD244	0.00198635	0.0208277	0.924119	0.963725	RC5
SIRT2	0.00353182	0.0460058	0.938887	0.965334	RC5
CCL20	0.00202905	0.0369052	0.956211	0.969492	RC5
AXIN1	0.00162574	0.0459946	0.97184	0.977267	RC2
CD40	0.00121329	0.0188303	0.948692	0.977267	RC2
IL10	-0.00479711	0.0357321	0.893343	0.977267	RC2
MCP1	-0.00170891	0.0169193	0.919652	0.977267	RC2
PDL1	-0.00196187	0.0166637	0.906402	0.977267	RC2
STAMBP	0.00118328	0.0414707	0.977267	0.977267	RC2
TGFalpha	0.0011485	0.0115805	0.921102	0.977267	RC2
TNFSF14	0.000982025	0.0238596	0.967212	0.977267	RC2
TRAIL	-0.000960556	0.0123327	0.937999	0.977267	RC2
CD8A	0.00584683	0.0273933	0.831209	0.978681	RC3
PDL1	0.0039201	0.0179394	0.827256	0.978681	RC3
CXCL6	0.0063369	0.0360194	0.860533	0.981546	RC3
IL7	-0.0050866	0.0275084	0.853493	0.981546	RC3
CD244	0.00313759	0.0207162	0.879774	0.9831	RC3
TRAIL	-0.00185846	0.0132776	0.88883	0.9831	RC3
X.4EBP1	-0.00898493	0.0255688	0.72567	0.985392	RC1
AXIN1	-0.0342135	0.038107	0.370396	0.985392	RC1
BetaNGF	-0.0058969	0.00796708	0.460103	0.985392	RC1
CASP8	-0.0134627	0.0197345	0.495937	0.985392	RC1
CCL11	0.0112817	0.0179149	0.529609	0.985392	RC1
CCL19	-0.0159901	0.0235479	0.497922	0.985392	RC1
CCL20	-0.00321095	0.0283066	0.909804	0.985392	RC1
CCL25	-0.00666884	0.0186809	0.721492	0.985392	RC1
CD40	-0.00297365	0.0156323	0.849333	0.985392	RC1
CD244	-0.00553558	0.0159708	0.729265	0.985392	RC1
CDCP1	-0.0141271	0.01945	0.468518	0.985392	RC1
CST5	-0.00496603	0.0143423	0.729532	0.985392	RC1
CX3CL1	0.00289149	0.0127211	0.820431	0.985392	RC1
CXCL10	-0.021652	0.028817	0.45335	0.985392	RC1
CXCL11	-0.0176336	0.0308737	0.56856	0.985392	RC1
DNER	0.00168602	0.00919187	0.854657	0.985392	RC1
FGF21	-0.00681275	0.0425931	0.873089	0.985392	RC1
FGF23	-0.00596197	0.0203359	0.769709	0.985392	RC1
Flt3L	0.00724215	0.0188373	0.701062	0.985392	RC1
GDNF	-0.000418113	0.0118514	0.971894	0.985392	RC1
HGF	-0.00693996	0.015313	0.650909	0.985392	RC1
IL6	-0.0103733	0.0285796	0.717029	0.985392	RC1
IL8	-0.00981921	0.0223198	0.660478	0.985392	RC1
IL10	0.0019457	0.0296671	0.947777	0.985392	RC1
IL18	-0.00488272	0.0149143	0.743732	0.985392	RC1
IL15RA	0.0021055	0.00662446	0.750965	0.985392	RC1
IL17A	-0.0209804	0.0236438	0.376036	0.985392	RC1
IL18R1	0.00837625	0.0137845	0.544128	0.985392	RC1
LIFR	0.00161004	0.0112264	0.886112	0.985392	RC1
MCP1	0.00151864	0.0140469	0.914019	0.985392	RC1
MCP2	-0.00306481	0.0204442	0.880991	0.985392	RC1
MMP1	0.0225363	0.0348714	0.518873	0.985392	RC1
MMP10	-0.00151467	0.0200398	0.939829	0.985392	RC1
NT3	-0.00265167	0.0145965	0.856036	0.985392	RC1
OPG	-0.00671323	0.0137078	0.624877	0.985392	RC1
OSM	0.0164142	0.0286751	0.567703	0.985392	RC1
PDL1	-0.00126761	0.013835	0.927092	0.985392	RC1
SCF	-0.00353497	0.0135348	0.794235	0.985392	RC1
SLAMF1	-0.00844118	0.0142509	0.554326	0.985392	RC1
ST1A1	-0.0144169	0.0234571	0.539538	0.985392	RC1
TGFalpha	0.00217329	0.0096135	0.821389	0.985392	RC1
TNFRSF9	0.00509283	0.0154659	0.742291	0.985392	RC1
TRAIL	-0.00403257	0.0102351	0.694021	0.985392	RC1
TRANCE	0.00914473	0.0213579	0.669007	0.985392	RC1
TWEAK	-0.000522085	0.0113161	0.963249	0.985392	RC1
uPA	-0.00209112	0.0127599	0.869995	0.985392	RC1
VEGFA	-0.00915903	0.0145273	0.529132	0.985392	RC1
MCP2	-0.00308251	0.0265127	0.907563	0.988838	RC3
CCL3	0.002034	0.023961	0.932438	0.988913	RC3
CXCL1	0.0018042	0.0273004	0.947377	0.988913	RC3
LAPTGFbeta1	0.00144792	0.0222891	0.948272	0.988913	RC3
TNFSF14	0.000203996	0.0258259	0.993706	0.993706	RC5
CCL23	7.15391e-05	0.0144297	0.996049	0.996049	RC1
CCL4	-1.93543e-05	0.0266444	0.999421	0.999421	RC3
CD40	0.000256032	0.0202739	0.989937	0.999421	RC3
MMP1	0.00147718	0.0452701	0.974003	0.999421	RC3

## Sheet: 3.2 Multivariate_IBD_Remission
	Coef	StdError	p-value	FDR	dietary pattern
FGF19	0.17822	0.0399458	1.28334e-05	0.000936835	RC2
FGF19	-0.119221	0.0307798	0.000140604	0.0102641	RC1
HGF	0.0623669	0.0200859	0.00214591	0.123924	RC4
TRAIL	0.0438369	0.0148055	0.00339517	0.123924	RC4
GDNF	0.0486511	0.0178175	0.00683338	0.166279	RC2
TNFRSF9	-0.0596561	0.0211699	0.00526114	0.166279	RC2
CCL4	0.0610127	0.0258247	0.0189974	0.253677	RC5
CCL11	0.0586861	0.0227558	0.0105443	0.253677	RC5
CDCP1	0.0570506	0.0232203	0.0147662	0.253677	RC5
HGF	0.0522219	0.0194142	0.00768111	0.253677	RC5
MCP2	0.0657792	0.0282678	0.0208502	0.253677	RC5
MCP4	0.077668	0.0300248	0.010314	0.253677	RC5
IL18R1	0.0281624	0.0104993	0.00785157	0.286582	RC1
CCL11	0.057644	0.0237017	0.0157914	0.288193	RC4
IL17A	-0.0617319	0.0244769	0.0124023	0.288193	RC4
CCL25	0.0529211	0.0245055	0.0318592	0.290715	RC5
TRAIL	0.0310819	0.0143626	0.0315063	0.290715	RC5
ENRAGE	0.0627849	0.0287817	0.0301884	0.338261	RC4
IL12B	-0.0648756	0.0301429	0.032436	0.338261	RC4
MCP1	0.0430941	0.0188595	0.0232396	0.338261	RC4
TRANCE	0.0580969	0.0277155	0.0371779	0.339248	RC4
CD8A	-0.0548968	0.0236857	0.0213587	0.346754	RC2
TRANCE	-0.0540057	0.0237228	0.0237503	0.346754	RC2
TGFalpha	0.029755	0.0148005	0.0455765	0.369676	RC5
CSF1	-0.0183928	0.00965001	0.0579202	0.38144	RC4
DNER	0.0238072	0.0119632	0.0477913	0.38144	RC4
IL10	0.0698235	0.0371286	0.0613141	0.38144	RC4
TWEAK	0.0276569	0.0147856	0.0627024	0.38144	RC4
MCP1	0.0350759	0.0181948	0.0551332	0.390439	RC5
TRANCE	0.0506991	0.0266973	0.0588333	0.390439	RC5
CASP8	0.0454761	0.0229698	0.0489367	0.396931	RC2
CCL19	-0.0526156	0.025927	0.0435926	0.396931	RC2
CSF1	-0.0176685	0.00825695	0.0334393	0.396931	RC2
TRAIL	-0.0256447	0.0128252	0.046746	0.396931	RC2
CCL3	-0.0406291	0.0217002	0.062458	0.401629	RC2
CCL4	-0.0438955	0.0231251	0.0589468	0.401629	RC2
SLAMF1	-0.0314801	0.0170418	0.0660212	0.401629	RC2
CCL3	0.0430717	0.0243578	0.0783618	0.408601	RC5
FGF21	-0.0965118	0.053481	0.0724746	0.408601	RC5
SCF	0.0271392	0.0150725	0.0731037	0.408601	RC5
uPA	0.0267136	0.0148512	0.0733922	0.412125	RC4
OPG	-0.0362527	0.0142423	0.0115806	0.422691	RC3
TRANCE	0.0604963	0.0221196	0.00673351	0.422691	RC3
ENRAGE	0.0472981	0.0275557	0.0874557	0.425618	RC5
IL18	-0.0335046	0.0194292	0.0859947	0.432913	RC2
IL10RB	-0.0193157	0.0109608	0.0793795	0.432913	RC2
IL18R1	-0.0237312	0.0138918	0.0889548	0.432913	RC2
X.4EBP1	0.0455727	0.0224486	0.0435191	0.453842	RC1
CXCL6	0.0476592	0.0216279	0.0285616	0.453842	RC1
LIFR	-0.0228334	0.0107775	0.0352204	0.453842	RC1
SCF	0.0211246	0.0102288	0.040044	0.453842	RC1
TRAIL	0.0209788	0.00977032	0.0328423	0.453842	RC1
CCL25	0.0433778	0.0255831	0.0913459	0.476304	RC4
MMP1	0.0735529	0.0444079	0.0990489	0.482038	RC4
OSM	0.0597812	0.0373999	0.111344	0.508008	RC5
X.4EBP1	0.0549872	0.0344407	0.111758	0.509894	RC4
CCL4	0.033745	0.0176381	0.0569877	0.520013	RC1
CX3CL1	-0.0255994	0.0161557	0.114469	0.522263	RC2
GDNF	0.0305478	0.0202149	0.132179	0.547085	RC4
IL18R1	0.0243458	0.0162258	0.134898	0.547085	RC4
X.4EBP1	0.0431905	0.0331807	0.194352	0.549032	RC5
CCL19	0.0388537	0.029228	0.185078	0.549032	RC5
CCL20	0.0482636	0.0394729	0.222715	0.549032	RC5
CST5	0.0232006	0.0182043	0.20381	0.549032	RC5
CX3CL1	0.0234849	0.0181526	0.197073	0.549032	RC5
CXCL10	0.0446273	0.0375224	0.23555	0.549032	RC5
DNER	0.0136097	0.0115689	0.240672	0.549032	RC5
GDNF	0.0260135	0.019145	0.175607	0.549032	RC5
IL10RB	0.0186992	0.0123146	0.130297	0.549032	RC5
IL15RA	0.0192224	0.0132346	0.147831	0.549032	RC5
LAPTGFbeta1	0.0254207	0.0205726	0.217868	0.549032	RC5
MMP1	0.0538663	0.042812	0.209615	0.549032	RC5
TNFB	-0.0247612	0.0194004	0.203152	0.549032	RC5
TNFRSF9	0.0312228	0.024067	0.195841	0.549032	RC5
TWEAK	0.020887	0.0142601	0.144389	0.549032	RC5
uPA	0.0173889	0.0143364	0.226426	0.549032	RC5
CCL20	-0.0530729	0.0351345	0.132296	0.568094	RC2
CASP8	0.027883	0.0259177	0.283152	0.571064	RC5
CD6	0.0220811	0.0204905	0.282349	0.571064	RC5
MCP3	0.026268	0.0236097	0.267617	0.571064	RC5
ST1A1	-0.0309368	0.0291352	0.289443	0.571064	RC5
TNFSF14	0.0280085	0.0247581	0.259133	0.571064	RC5
CDCP1	0.0337933	0.0243641	0.166805	0.579847	RC4
MCP4	0.0445849	0.0315431	0.158896	0.579847	RC4
OSM	0.0554417	0.0389378	0.155869	0.579847	RC4
CCL28	0.0267675	0.0188385	0.156725	0.587264	RC2
CXCL5	0.04865	0.0341714	0.155911	0.587264	RC2
NT3	-0.0232762	0.0165468	0.160894	0.587264	RC2
CCL28	0.0210777	0.0211759	0.320625	0.600144	RC5
OPG	-0.0174519	0.0172501	0.312765	0.600144	RC5
CCL11	0.0272928	0.0155982	0.0815206	0.60306	RC1
OPG	-0.0200294	0.0116835	0.0878406	0.60306	RC1
TRANCE	0.0308824	0.0181868	0.0908721	0.60306	RC1
FGF21	-0.0596253	0.0364371	0.103156	0.627532	RC1
CCL23	0.0160177	0.0171492	0.351292	0.640565	RC5
FGF19	0.0428052	0.0466455	0.359769	0.640565	RC5
IL15RA	0.0176658	0.0136991	0.198583	0.658936	RC4
CD8A	0.027648	0.0181886	0.12989	0.677283	RC1
HGF	0.020769	0.013343	0.120977	0.677283	RC1
ADA	-0.0236411	0.0139624	0.0917962	0.680458	RC3
CCL3	-0.0332549	0.0203714	0.103981	0.680458	RC3
CD6	0.0339011	0.0170148	0.047525	0.680458	RC3
CD40	-0.0293971	0.0161996	0.0708995	0.680458	RC3
CDCP1	-0.0312011	0.0195479	0.111856	0.680458	RC3
CSF1	-0.0135324	0.00776308	0.0826638	0.680458	RC3
Flt3L	-0.0371751	0.0209399	0.0771897	0.680458	RC3
IL18R1	-0.0215503	0.0130223	0.0993372	0.680458	RC3
TRAIL	0.0251777	0.0120073	0.0371183	0.680458	RC3
VEGFA	-0.0256923	0.0151282	0.0908259	0.680458	RC3
X.4EBP1	-0.0322019	0.0296182	0.278093	0.681079	RC2
BetaNGF	0.010082	0.0111389	0.366367	0.681079	RC2
CCL11	0.019669	0.0205445	0.339397	0.681079	RC2
CCL23	-0.0142458	0.0152909	0.352511	0.681079	RC2
CCL25	0.0210271	0.0220297	0.340857	0.681079	RC2
CXCL6	0.0255237	0.0286051	0.373194	0.681079	RC2
CXCL10	0.0378605	0.033466	0.259123	0.681079	RC2
DNER	0.0133087	0.0103088	0.198023	0.681079	RC2
FGF21	-0.0466907	0.0479276	0.331008	0.681079	RC2
HGF	-0.0191989	0.0175387	0.274833	0.681079	RC2
IL7	0.021312	0.0231402	0.358037	0.681079	RC2
IL10	-0.0319339	0.0320118	0.319557	0.681079	RC2
IL15RA	-0.0136097	0.0115794	0.241156	0.681079	RC2
MCP1	-0.0150556	0.0163252	0.357391	0.681079	RC2
MMP1	0.0359247	0.0382313	0.348391	0.681079	RC2
MMP10	-0.0278557	0.0231263	0.229656	0.681079	RC2
OPG	0.0172006	0.015373	0.264376	0.681079	RC2
PDL1	-0.0180203	0.0186437	0.334795	0.681079	RC2
ST1A1	0.025786	0.0259859	0.322109	0.681079	RC2
STAMBP	0.0387733	0.0364605	0.288721	0.681079	RC2
CCL19	-0.0346819	0.030426	0.255545	0.681231	RC4
CD5	-0.0174604	0.0160055	0.276479	0.681231	RC4
CST5	0.0232397	0.0189359	0.220995	0.681231	RC4
Flt3L	0.0318677	0.0261587	0.224401	0.681231	RC4
IL18	0.0252169	0.0227474	0.268798	0.681231	RC4
MCP2	0.0321323	0.0296694	0.279958	0.681231	RC4
TGFalpha	0.0170312	0.0154869	0.272628	0.681231	RC4
TNFB	-0.0232	0.0201885	0.251702	0.681231	RC4
CD5	-0.0111249	0.0137393	0.418958	0.689428	RC2
FGF23	-0.0225597	0.0276702	0.415782	0.689428	RC2
Flt3L	0.0179592	0.0224703	0.42499	0.689428	RC2
MCP4	0.0229729	0.0271214	0.397869	0.689428	RC2
TNFSF14	0.0180675	0.0221048	0.414587	0.689428	RC2
VEGFA	-0.0126724	0.0162254	0.435608	0.691291	RC2
VEGFA	0.0151411	0.0181942	0.406177	0.705974	RC5
MMP10	0.0279426	0.0269951	0.301729	0.710524	RC4
CXCL1	0.0179756	0.0250346	0.473482	0.714107	RC2
LAPTGFbeta1	0.0130264	0.0183845	0.479332	0.714107	RC2
SIRT2	0.0273179	0.0376306	0.46862	0.714107	RC2
FGF23	-0.0389836	0.0255868	0.129056	0.724698	RC3
VEGFA	0.0186654	0.0189088	0.324634	0.740571	RC4
Flt3L	-0.0192598	0.0252045	0.445579	0.740908	RC5
STAMBP	0.0312167	0.0409416	0.446575	0.740908	RC5
ADA	-0.00985357	0.0149804	0.511359	0.746584	RC2
ADA	0.016589	0.0174537	0.342896	0.758527	RC4
TGFalpha	-0.00825164	0.0133027	0.535686	0.766767	RC2
IL6	0.0224611	0.0314772	0.476231	0.772553	RC5
AXIN1	-0.0289083	0.0446618	0.518113	0.791345	RC5
CXCL9	0.0277646	0.0422508	0.511761	0.791345	RC5
MMP10	0.0167374	0.0259965	0.520336	0.791345	RC5
IL18	0.0132471	0.0219159	0.54615	0.813652	RC5
CXCL6	0.0183216	0.0321152	0.568909	0.813721	RC5
FGF23	0.0176998	0.0308478	0.566706	0.813721	RC5
SLAMF1	0.0106748	0.0192438	0.579637	0.813721	RC5
X.4EBP1	-0.0275533	0.0277656	0.322085	0.815089	RC3
AXIN1	-0.0409263	0.0372499	0.27307	0.815089	RC3
CASP8	-0.0201301	0.0216682	0.353871	0.815089	RC3
CCL11	0.0181399	0.0192523	0.347086	0.815089	RC3
CCL20	-0.033938	0.0330111	0.305012	0.815089	RC3
CX3CL1	0.0121175	0.0152011	0.426203	0.815089	RC3
CXCL1	-0.0196409	0.0234489	0.403138	0.815089	RC3
CXCL5	-0.0229259	0.0321271	0.476211	0.815089	RC3
CXCL6	-0.021888	0.0268119	0.415158	0.815089	RC3
CXCL9	-0.0251783	0.0352943	0.476346	0.815089	RC3
CXCL11	-0.0389491	0.0333123	0.24355	0.815089	RC3
ENRAGE	0.0189836	0.0231473	0.413017	0.815089	RC3
FGF19	-0.0306629	0.0389912	0.432454	0.815089	RC3
HGF	-0.0165376	0.0164413	0.315559	0.815089	RC3
IFNgamma	-0.0366005	0.0364331	0.316171	0.815089	RC3
IL6	-0.034186	0.0262302	0.193796	0.815089	RC3
IL7	-0.0287817	0.0216395	0.184841	0.815089	RC3
IL8	-0.0208196	0.0302	0.491286	0.815089	RC3
IL15RA	-0.0124635	0.0109362	0.255691	0.815089	RC3
LAPTGFbeta1	-0.0227224	0.0171798	0.1873	0.815089	RC3
LIFR	-0.0123297	0.0133529	0.356802	0.815089	RC3
MCP1	-0.0124296	0.0153038	0.417539	0.815089	RC3
MCP2	-0.0182565	0.023868	0.445132	0.815089	RC3
MCP3	0.0157491	0.0191145	0.411251	0.815089	RC3
MCP4	-0.0248286	0.0254005	0.329374	0.815089	RC3
MMP10	0.0155865	0.021715	0.473637	0.815089	RC3
NT3	-0.0124947	0.0155506	0.422536	0.815089	RC3
SCF	0.00890718	0.0126692	0.482742	0.815089	RC3
SIRT2	-0.0460388	0.0351694	0.191844	0.815089	RC3
ST1A1	-0.0307154	0.0243172	0.20785	0.815089	RC3
TNFB	0.0172223	0.0162268	0.289666	0.815089	RC3
IL12B	0.015294	0.0292637	0.601745	0.828818	RC5
CST5	0.00862257	0.0162796	0.596871	0.837916	RC2
AXIN1	0.0196504	0.0398372	0.622304	0.838486	RC2
IFNgamma	0.0191447	0.0390305	0.624254	0.838486	RC2
IL12B	-0.0121037	0.0260957	0.643222	0.838486	RC2
OSM	-0.015747	0.0335184	0.63895	0.838486	RC2
BetaNGF	-0.00622105	0.0104483	0.552163	0.848214	RC3
CCL23	-0.00842166	0.0143448	0.55773	0.848214	RC3
GDNF	0.00990279	0.0159954	0.536486	0.848214	RC3
TNFSF14	-0.0131305	0.0207253	0.527016	0.848214	RC3
CD244	0.00765838	0.017608	0.664022	0.850414	RC2
CSF1	-0.00430229	0.00934948	0.645841	0.857207	RC5
IL17A	-0.0113528	0.0241415	0.638651	0.857207	RC5
OSM	-0.0175399	0.0314018	0.577014	0.859633	RC3
CD5	0.00649005	0.0154255	0.674349	0.86364	RC5
CD40	-0.0082849	0.0195223	0.671691	0.86364	RC5
CCL25	-0.0103908	0.0206728	0.615713	0.864366	RC3
IL17A	-0.0105828	0.0198087	0.59373	0.864366	RC3
PDL1	-0.00907967	0.0174956	0.60429	0.864366	RC3
CD5	-0.0136759	0.0104563	0.192233	0.877063	RC1
IL12B	-0.0261679	0.0198396	0.188513	0.877063	RC1
LAPTGFbeta1	0.0172745	0.0214352	0.421152	0.878402	RC4
OPG	-0.0147912	0.0179524	0.410858	0.878402	RC4
CST5	-0.00634642	0.0152583	0.677855	0.882381	RC3
CXCL10	-0.0130881	0.0314357	0.677553	0.882381	RC3
DNER	0.00376745	0.00969208	0.697854	0.882381	RC3
IL18	-0.00786009	0.0183179	0.668264	0.882381	RC3
IL12B	0.00932509	0.0244565	0.703344	0.882381	RC3
TGFalpha	-0.00459073	0.0124721	0.713157	0.882381	RC3
uPA	-0.00502865	0.0120122	0.675886	0.882381	RC3
CD40	0.00616996	0.0174087	0.723356	0.890737	RC2
MCP3	-0.00690801	0.0201436	0.732112	0.890737	RC2
SCF	-0.00507573	0.0135309	0.707923	0.890737	RC2
FGF21	-0.0153604	0.0449957	0.73314	0.891988	RC3
MCP2	-0.00824352	0.0254987	0.746773	0.893679	RC2
CCL28	-0.0160588	0.0220436	0.467061	0.897249	RC4
CXCL9	-0.0326361	0.0439258	0.458264	0.897249	RC4
MCP3	0.0175086	0.0231924	0.451446	0.897249	RC4
IL18R1	0.00567484	0.0156759	0.717683	0.903291	RC5
CD6	0.00469763	0.0183141	0.797795	0.914507	RC2
CXCL9	0.007711	0.0377045	0.838138	0.914507	RC2
CXCL11	-0.00781289	0.035654	0.826746	0.914507	RC2
ENRAGE	0.00502366	0.0247508	0.839342	0.914507	RC2
IL6	-0.00587733	0.0280948	0.834483	0.914507	RC2
IL17A	0.00445788	0.0209467	0.831672	0.914507	RC2
BetaNGF	0.00413915	0.0125123	0.741098	0.916951	RC5
CD8A	-0.00810848	0.0268729	0.763132	0.920643	RC5
PDL1	0.00615136	0.0209489	0.769305	0.920643	RC5
CXCL5	-0.0102649	0.0384901	0.789952	0.924162	RC5
CXCL11	-0.00799175	0.0399882	0.841776	0.924162	RC5
IL7	0.00549425	0.0259989	0.832823	0.924162	RC5
IL8	-0.00807603	0.0361804	0.823569	0.924162	RC5
LIFR	0.00280746	0.0159991	0.860863	0.924162	RC5
NT3	0.00354758	0.0186375	0.849209	0.924162	RC5
SIRT2	-0.00840579	0.0422498	0.842477	0.924162	RC5
CXCL1	-0.00389274	0.0281082	0.889976	0.928118	RC5
IL10	-0.00533769	0.0359798	0.882197	0.928118	RC5
ADA	0.00603714	0.0114312	0.597929	0.93223	RC1
AXIN1	0.0301174	0.0303389	0.321918	0.93223	RC1
CCL3	0.00879067	0.016671	0.5985	0.93223	RC1
CCL23	0.0132163	0.0116535	0.25795	0.93223	RC1
CCL25	-0.0100389	0.0168253	0.551336	0.93223	RC1
CCL28	-0.0113625	0.0144146	0.43137	0.93223	RC1
CD40	0.0120893	0.013259	0.362856	0.93223	RC1
CD244	0.0163089	0.0133935	0.224617	0.93223	RC1
CX3CL1	0.0110185	0.0123705	0.374032	0.93223	RC1
CXCL1	0.0116009	0.0191031	0.544277	0.93223	RC1
CXCL9	-0.020995	0.0287305	0.465684	0.93223	RC1
CXCL10	-0.0129604	0.0255862	0.612973	0.93223	RC1
CXCL11	0.0141942	0.0271841	0.602076	0.93223	RC1
FGF23	0.0151038	0.0210469	0.473752	0.93223	RC1
Flt3L	-0.0126065	0.0171445	0.462913	0.93223	RC1
IFNgamma	-0.0183812	0.0296684	0.536178	0.93223	RC1
IL6	-0.0155207	0.0214085	0.469216	0.93223	RC1
IL7	0.0120954	0.0176666	0.49427	0.93223	RC1
IL10	0.0172157	0.0244461	0.482014	0.93223	RC1
IL18	0.010687	0.0149012	0.473998	0.93223	RC1
IL15RA	0.00640869	0.00887579	0.47105	0.93223	RC1
LAPTGFbeta1	0.00763322	0.0140305	0.586946	0.93223	RC1
MCP1	0.0091017	0.0124619	0.465924	0.93223	RC1
MCP2	0.0132615	0.0194354	0.495724	0.93223	RC1
MCP4	0.0236155	0.0206619	0.254269	0.93223	RC1
PDL1	0.0151784	0.0142153	0.286774	0.93223	RC1
SIRT2	0.0147008	0.0287221	0.609272	0.93223	RC1
STAMBP	0.0321097	0.0278004	0.249306	0.93223	RC1
TNFB	-0.00863874	0.0132302	0.514449	0.93223	RC1
TNFRSF9	0.0166962	0.0163925	0.309516	0.93223	RC1
TNFSF14	0.0168675	0.0168496	0.317865	0.93223	RC1
TWEAK	0.0096292	0.00972392	0.323106	0.93223	RC1
IFNgamma	-0.005045	0.0436695	0.908131	0.933712	RC5
STAMBP	-0.00911118	0.034245	0.790437	0.945933	RC3
TNFB	0.00251078	0.0173594	0.885128	0.950211	RC2
AXIN1	0.00457918	0.0464867	0.921619	0.953071	RC4
BetaNGF	-0.00576964	0.0130093	0.657827	0.953071	RC4
CASP8	0.00626696	0.0270181	0.816783	0.953071	RC4
CCL3	-0.00869359	0.0254983	0.733459	0.953071	RC4
CCL4	0.0146584	0.0271678	0.590039	0.953071	RC4
CCL20	-0.00638332	0.041182	0.876957	0.953071	RC4
CCL23	-0.00692933	0.0178623	0.698432	0.953071	RC4
CD40	0.0070143	0.0203043	0.730071	0.953071	RC4
CD244	0.00638642	0.0205406	0.75615	0.953071	RC4
CD8A	-0.00425058	0.0279499	0.879261	0.953071	RC4
CX3CL1	-0.00413031	0.018945	0.827614	0.953071	RC4
CXCL1	-0.00697211	0.0292279	0.811676	0.953071	RC4
CXCL5	-0.0180207	0.040015	0.652891	0.953071	RC4
CXCL6	0.0219575	0.0333894	0.511453	0.953071	RC4
CXCL10	-0.0055847	0.0391405	0.886667	0.953071	RC4
FGF19	0.0216988	0.0485764	0.655523	0.953071	RC4
FGF21	-0.0214149	0.0560606	0.702825	0.953071	RC4
FGF23	0.0111508	0.0321492	0.729041	0.953071	RC4
IFNgamma	-0.00690743	0.0454071	0.879227	0.953071	RC4
IL6	-0.00640149	0.0327678	0.845287	0.953071	RC4
IL7	0.012891	0.0270258	0.633832	0.953071	RC4
IL8	0.0200851	0.0376051	0.593794	0.953071	RC4
IL10RB	0.00167938	0.0128708	0.896303	0.953071	RC4
LIFR	-0.00952891	0.0167059	0.568981	0.953071	RC4
NT3	-0.00451796	0.0193807	0.815882	0.953071	RC4
PDL1	0.00543362	0.0217863	0.803274	0.953071	RC4
SCF	0.00933798	0.015774	0.554452	0.953071	RC4
SIRT2	-0.00542407	0.0439387	0.901863	0.953071	RC4
SLAMF1	0.00843172	0.0200177	0.674	0.953071	RC4
ST1A1	-0.00278743	0.0303731	0.92696	0.953071	RC4
STAMBP	0.0212405	0.0426073	0.618603	0.953071	RC4
TNFRSF9	0.00811134	0.025115	0.747018	0.953071	RC4
TNFSF14	0.014021	0.0258024	0.587389	0.953071	RC4
CCL4	0.00448784	0.0218392	0.837371	0.970286	RC3
TWEAK	0.00246726	0.0119695	0.836876	0.970286	RC3
CD6	0.000787615	0.021363	0.970623	0.970623	RC4
CXCL11	0.00196363	0.041588	0.962383	0.970623	RC4
IL8	0.00215562	0.0322627	0.946788	0.973458	RC2
TWEAK	-0.000982768	0.0127748	0.938747	0.973458	RC2
uPA	-0.00121588	0.012824	0.924548	0.973458	RC2
CCL28	-0.00319069	0.0177298	0.857344	0.977908	RC3
CCL19	-0.00183098	0.0245148	0.940528	0.98108	RC3
CD244	-0.00165113	0.0165059	0.920407	0.98108	RC3
CD8A	-0.00160292	0.0224564	0.943159	0.98108	RC3
IL10	0.00475142	0.0300607	0.87455	0.98108	RC3
MMP1	-0.00206373	0.0358939	0.954202	0.98108	RC3
SLAMF1	0.00169054	0.0160886	0.916408	0.98108	RC3
TNFRSF9	-0.00199006	0.0201821	0.921539	0.98108	RC3
BetaNGF	-0.000320545	0.00851231	0.969995	0.985551	RC1
CASP8	-0.00170711	0.0176727	0.923133	0.985551	RC1
CCL19	0.00294764	0.0199561	0.882706	0.985551	RC1
CCL20	-0.00523425	0.026934	0.846087	0.985551	RC1
CD6	-0.00479376	0.0139687	0.731784	0.985551	RC1
CDCP1	0.00420254	0.0160004	0.793058	0.985551	RC1
CSF1	-0.002406	0.00636004	0.705563	0.985551	RC1
CST5	-0.000410222	0.0124261	0.973693	0.985551	RC1
CXCL5	-0.0013703	0.0261831	0.958308	0.985551	RC1
DNER	-0.00154817	0.00789202	0.844654	0.985551	RC1
ENRAGE	0.00631015	0.0188747	0.738451	0.985551	RC1
GDNF	0.00536788	0.0131293	0.683048	0.985551	RC1
IL8	0.00987565	0.0246021	0.688494	0.985551	RC1
IL10RB	0.000565012	0.00841832	0.946548	0.985551	RC1
IL17A	0.00213313	0.0161255	0.894886	0.985551	RC1
MCP3	0.00327808	0.0184532	0.859237	0.985551	RC1
MMP1	-0.00497363	0.0292186	0.864988	0.985551	RC1
MMP10	-0.00189206	0.0176973	0.914953	0.985551	RC1
NT3	-0.0011115	0.0126772	0.930211	0.985551	RC1
OSM	0.00303095	0.0255802	0.905786	0.985551	RC1
SLAMF1	0.000502052	0.0130976	0.969457	0.985551	RC1
ST1A1	-0.00353535	0.0198643	0.858902	0.985551	RC1
TGFalpha	0.000184131	0.0101562	0.985551	0.985551	RC1
uPA	0.000277972	0.00978259	0.977356	0.985551	RC1
VEGFA	-0.000672678	0.0123937	0.956763	0.985551	RC1
CD244	0.000663706	0.0197563	0.97323	0.986747	RC5
IL10RB	-0.000329324	0.0103411	0.974623	0.988159	RC3
ADA	-0.000223283	0.0168172	0.989418	0.989418	RC5
CDCP1	-0.000307136	0.0209786	0.988332	0.991603	RC2
LIFR	-0.000150151	0.0142516	0.991603	0.991603	RC2
CD5	2.75825e-05	0.012893	0.998295	0.998295	RC3

## Sheet: Multivariate_IBD_Prot_Sufficien
	Coef	StdError	p-value	FDR	dietary pattern
FGF19	-0.128532	0.0319341	8.31922e-05	0.00607303	RC1
FGF19	0.155908	0.044326	0.00054913	0.0400865	RC2
HGF	0.0751429	0.0230585	0.0013327	0.0972869	RC4
CCL11	0.0708203	0.0259015	0.00686396	0.250534	RC4
CCL11	0.0698866	0.0235822	0.00344355	0.251379	RC5
CCL4	0.0535103	0.0251725	0.0348583	0.282739	RC4
CCL25	0.0687139	0.0292122	0.0197181	0.282739	RC4
MCP1	0.0420979	0.0195912	0.0329553	0.282739	RC4
MMP1	0.117734	0.0506278	0.0211368	0.282739	RC4
OSM	0.0878934	0.0406294	0.0318079	0.282739	RC4
TRAIL	0.0285437	0.0133954	0.0344286	0.282739	RC4
TWEAK	0.0303569	0.0139055	0.0302959	0.282739	RC4
X.4EBP1	0.0661702	0.0371567	0.0765884	0.37273	RC4
CCL3	0.0469307	0.0262326	0.0752561	0.37273	RC4
IL15RA	0.02131	0.0117762	0.0720682	0.37273	RC4
LAPTGFbeta1	0.0424286	0.0232452	0.0695827	0.37273	RC4
TNFB	-0.041753	0.0221211	0.0606714	0.37273	RC4
VEGFA	0.0411047	0.0220196	0.06353	0.37273	RC4
CDCP1	0.0495929	0.0291481	0.0905549	0.382715	RC4
MCP2	0.0523269	0.0302004	0.0848327	0.382715	RC4
PDL1	0.0372625	0.0221607	0.094368	0.382715	RC4
IL6	0.0884776	0.0343596	0.0108084	0.383167	RC5
SCF	0.044303	0.0181767	0.0157466	0.383167	RC5
MCP4	0.0537565	0.032626	0.101129	0.388549	RC4
IL6	0.061103	0.0380165	0.109709	0.400436	RC4
TGFalpha	0.0265109	0.0169699	0.119952	0.416975	RC4
CST5	0.0325334	0.0215385	0.132637	0.424057	RC4
SCF	0.0302718	0.0200917	0.133607	0.424057	RC4
GDNF	0.0339102	0.0230068	0.142259	0.432704	RC4
CCL3	0.0472485	0.0239202	0.0497351	0.465521	RC5
CCL4	0.0428178	0.0230622	0.0649634	0.465521	RC5
CCL25	0.0489373	0.026844	0.0699225	0.465521	RC5
CST5	0.0398615	0.019579	0.0431902	0.465521	RC5
HGF	0.0391122	0.0214719	0.070147	0.465521	RC5
IL10RB	0.0243061	0.0123124	0.0498646	0.465521	RC5
MCP4	0.0554181	0.0297455	0.0640459	0.465521	RC5
TWEAK	0.024116	0.0127436	0.0600074	0.465521	RC5
ENRAGE	0.0496231	0.0285428	0.0837958	0.470546	RC5
MCP1	0.0317147	0.0179694	0.0792343	0.470546	RC5
TRANCE	0.0391547	0.0281192	0.165465	0.483157	RC4
uPA	0.0223402	0.0163238	0.172805	0.485182	RC4
CDCP1	0.0431501	0.0266479	0.107103	0.500859	RC5
MCP2	0.0435544	0.027628	0.116638	0.500859	RC5
MMP1	0.0748965	0.0466002	0.109722	0.500859	RC5
TRANCE	0.0404628	0.0256506	0.116408	0.500859	RC5
ENRAGE	0.0421518	0.031699	0.185256	0.500877	RC4
FGF21	0.0828826	0.064364	0.199471	0.512381	RC4
IL18	0.0315274	0.0247072	0.203549	0.512381	RC4
STAMBP	0.0579235	0.0467296	0.216722	0.527358	RC4
ADA	0.0221182	0.0196017	0.260628	0.543596	RC4
CD40	0.026308	0.0227985	0.250024	0.543596	RC4
CXCL6	0.0442351	0.0382981	0.249579	0.543596	RC4
FGF19	0.0633939	0.0557519	0.256987	0.543596	RC4
TNFRSF9	0.0319443	0.0276339	0.249187	0.543596	RC4
TGFalpha	0.022695	0.0155155	0.145248	0.589063	RC5
CCL19	-0.0346089	0.0326918	0.291151	0.59039	RC4
CASP8	0.0279346	0.0282934	0.324783	0.597761	RC4
CCL20	0.0490346	0.0481965	0.310304	0.597761	RC4
CD244	0.0216984	0.0219777	0.324794	0.597761	RC4
IL18R1	0.0187098	0.0190587	0.32754	0.597761	RC4
TNFB	-0.0288906	0.0202922	0.156218	0.600207	RC5
TNFRSF9	0.0349186	0.0252056	0.167622	0.61182	RC5
AXIN1	0.0474075	0.0512519	0.356182	0.619687	RC4
TNFSF14	0.0273568	0.0295968	0.356532	0.619687	RC4
CCL28	0.02031	0.0232834	0.384184	0.629483	RC4
IL7	0.0250662	0.0289705	0.388038	0.629483	RC4
LIFR	0.0118708	0.0134892	0.379994	0.629483	RC4
CD5	-0.0142077	0.0173177	0.413041	0.655479	RC4
CX3CL1	0.023692	0.0181938	0.194477	0.676038	RC5
CCL28	0.0265315	0.0212247	0.212877	0.680377	RC5
SLAMF1	0.0229296	0.0184033	0.214365	0.680377	RC5
X.4EBP1	0.0413554	0.0341001	0.226775	0.68156	RC5
TRAIL	0.0147527	0.0123397	0.233411	0.68156	RC5
CASP8	0.0257671	0.0258463	0.320105	0.683164	RC5
CCL19	0.0328809	0.0298584	0.272237	0.683164	RC5
CCL20	0.0417281	0.0440467	0.344697	0.683164	RC5
CCL23	0.0151358	0.0166663	0.364978	0.683164	RC5
CSF1	0.0106857	0.00934435	0.254298	0.683164	RC5
GDNF	0.0190904	0.0206875	0.357355	0.683164	RC5
IL8	-0.0401804	0.0414808	0.333991	0.683164	RC5
IL15RA	0.0110485	0.0107869	0.307123	0.683164	RC5
LIFR	0.0143736	0.0123035	0.244216	0.683164	RC5
OSM	0.0356829	0.0374942	0.342502	0.683164	RC5
ST1A1	-0.029684	0.0293282	0.312805	0.683164	RC5
STAMBP	0.0452427	0.0427382	0.291169	0.683164	RC5
uPA	0.0136246	0.0149548	0.363461	0.683164	RC5
VEGFA	0.0201646	0.0202513	0.320693	0.683164	RC5
IL17A	-0.0234307	0.0306014	0.444895	0.691008	RC4
IL10RB	0.00968598	0.0136006	0.47726	0.725833	RC4
BetaNGF	-0.00907948	0.014455	0.530705	0.736372	RC4
CSF1	-0.00622275	0.0102546	0.544713	0.736372	RC4
CXCL11	0.0278472	0.0458667	0.544512	0.736372	RC4
FGF23	0.0196762	0.0324087	0.544537	0.736372	RC4
NT3	-0.0118511	0.019127	0.536285	0.736372	RC4
SLAMF1	0.0137079	0.0202042	0.498327	0.736372	RC4
MCP3	0.0140567	0.0243991	0.565525	0.737202	RC4
SIRT2	0.027759	0.047898	0.562931	0.737202	RC4
DNER	0.00863581	0.0108797	0.428362	0.762694	RC5
IL10	-0.0317108	0.0395021	0.423149	0.762694	RC5
IL12B	0.0233446	0.0302223	0.44085	0.76624	RC5
IL12B	-0.016699	0.0331127	0.614648	0.787181	RC4
CXCL1	-0.0126107	0.0308467	0.683149	0.788407	RC4
CXCL5	-0.0171581	0.0431277	0.691206	0.788407	RC4
CXCL10	-0.0189609	0.0439284	0.666515	0.788407	RC4
DNER	0.00520454	0.0119234	0.662987	0.788407	RC4
Flt3L	0.0126817	0.0272205	0.641847	0.788407	RC4
IL10	0.0178793	0.0432955	0.680116	0.788407	RC4
OPG	-0.00820386	0.0197602	0.6785	0.788407	RC4
CD8A	0.0110383	0.0288801	0.702747	0.789239	RC4
CD8A	-0.0188525	0.0263575	0.475356	0.807	RC5
CD40	0.0145177	0.0208756	0.487657	0.809067	RC5
CD6	0.0131039	0.0197698	0.508273	0.821221	RC5
NT3	-0.0113302	0.0174719	0.517482	0.821221	RC5
CX3CL1	-0.00571691	0.0200025	0.775345	0.847694	RC4
IL8	0.0128485	0.0455115	0.778021	0.847694	RC4
ADA	-0.00904476	0.0179568	0.615078	0.866013	RC5
CXCL5	-0.0190773	0.0393915	0.628749	0.866013	RC5
FGF19	-0.0272508	0.0510717	0.594276	0.866013	RC5
IL7	-0.0130464	0.0265026	0.623115	0.866013	RC5
IL17A	-0.0145404	0.0281799	0.606513	0.866013	RC5
LAPTGFbeta1	0.0111434	0.0214115	0.603381	0.866013	RC5
TNFSF14	0.0148262	0.027079	0.584688	0.866013	RC5
CD5	0.0060877	0.0158433	0.701241	0.887812	RC5
CXCL1	0.0119031	0.0281794	0.673222	0.887812	RC5
CXCL6	-0.0144094	0.0350981	0.681883	0.887812	RC5
CXCL11	-0.0178284	0.0419233	0.671142	0.887812	RC5
MMP10	-0.00979595	0.0258707	0.705384	0.887812	RC5
CD5	-0.0214643	0.0102076	0.0368462	0.89659	RC1
IL18R1	0.0250141	0.0112265	0.0270831	0.89659	RC1
CCL23	-0.0030301	0.0182828	0.868547	0.899901	RC4
CD6	-0.00421785	0.021664	0.845848	0.899901	RC4
CXCL9	0.00755086	0.0480284	0.875246	0.899901	RC4
ST1A1	-0.0055606	0.0321899	0.863043	0.899901	RC4
IL18	-0.00775658	0.0226639	0.732557	0.906385	RC5
CXCL10	0.0121934	0.0401414	0.761653	0.922406	RC5
FGF21	0.0172224	0.0590232	0.770778	0.922406	RC5
X.4EBP1	-0.0191176	0.0288197	0.507936	0.938003	RC3
ADA	-0.0160524	0.0150981	0.289081	0.938003	RC3
BetaNGF	-0.00779555	0.0111267	0.484428	0.938003	RC3
CASP8	-0.0138161	0.0218183	0.527366	0.938003	RC3
CCL3	-0.0276724	0.0202702	0.173864	0.938003	RC3
CCL20	-0.0424233	0.0370813	0.254083	0.938003	RC3
CCL23	-0.00906218	0.0140619	0.520088	0.938003	RC3
CCL25	-0.0265011	0.0227438	0.245445	0.938003	RC3
CCL28	-0.0135696	0.0179361	0.450285	0.938003	RC3
CD5	-0.00913565	0.0133411	0.494347	0.938003	RC3
CD6	0.0126424	0.0166558	0.448803	0.938003	RC3
CD40	-0.0157204	0.0175789	0.37234	0.938003	RC3
CDCP1	-0.0342276	0.0224771	0.129533	0.938003	RC3
CSF1	-0.0139191	0.00783646	0.0773538	0.938003	RC3
CST5	-0.0194837	0.016624	0.242705	0.938003	RC3
CXCL6	-0.0215027	0.0295517	0.467766	0.938003	RC3
CXCL9	-0.0299226	0.0369159	0.418664	0.938003	RC3
CXCL10	-0.0294924	0.0337697	0.383617	0.938003	RC3
CXCL11	-0.0378348	0.0352401	0.284394	0.938003	RC3
FGF21	-0.0279021	0.0497253	0.575399	0.938003	RC3
FGF23	-0.0515115	0.0245232	0.037084	0.938003	RC3
Flt3L	-0.0307597	0.0208477	0.141802	0.938003	RC3
HGF	-0.026283	0.0181559	0.149422	0.938003	RC3
IL6	-0.0237025	0.0294236	0.421537	0.938003	RC3
IL7	-0.0187706	0.0223082	0.401204	0.938003	RC3
IL8	-0.0215558	0.035013	0.538884	0.938003	RC3
IL10	0.0227387	0.0333085	0.495673	0.938003	RC3
IL10RB	-0.00603066	0.0104767	0.565573	0.938003	RC3
IL12B	-0.0189727	0.0254742	0.457354	0.938003	RC3
IL15RA	-0.00841337	0.00905615	0.35415	0.938003	RC3
IL17A	-0.0124787	0.0234929	0.595969	0.938003	RC3
IL18R1	-0.0078461	0.0147012	0.59419	0.938003	RC3
LAPTGFbeta1	-0.0152085	0.018024	0.399883	0.938003	RC3
MCP1	-0.0233844	0.0151746	0.12503	0.938003	RC3
MCP2	-0.0132325	0.0234213	0.572777	0.938003	RC3
MCP4	-0.0183493	0.0252687	0.46866	0.938003	RC3
OPG	-0.0289032	0.0150715	0.0566933	0.938003	RC3
OSM	-0.0290148	0.0316055	0.359804	0.938003	RC3
SCF	0.0125953	0.0155369	0.418605	0.938003	RC3
SIRT2	-0.0198497	0.0368836	0.591109	0.938003	RC3
ST1A1	-0.0214222	0.0247362	0.387602	0.938003	RC3
STAMBP	0.0187614	0.0361028	0.60392	0.938003	RC3
TGFalpha	-0.0143398	0.0131097	0.275461	0.938003	RC3
TNFRSF9	-0.0166	0.0213187	0.43718	0.938003	RC3
TRAIL	0.0151854	0.01038	0.145189	0.938003	RC3
TRANCE	0.0356999	0.0216043	0.10015	0.938003	RC3
VEGFA	-0.0333893	0.0169358	0.0501626	0.938003	RC3
NT3	-0.00729326	0.0147323	0.621154	0.944671	RC3
MMP10	0.00236152	0.0283291	0.933656	0.946623	RC4
AXIN1	0.0110487	0.0469232	0.814111	0.95493	RC5
BetaNGF	0.00171531	0.0132191	0.896898	0.95493	RC5
CXCL9	-0.00341879	0.0438789	0.937981	0.95493	RC5
FGF23	0.00300181	0.0295035	0.919074	0.95493	RC5
Flt3L	0.00266524	0.0248814	0.914812	0.95493	RC5
IFNgamma	-0.00666735	0.0456687	0.884088	0.95493	RC5
IL18R1	0.00180838	0.0174563	0.917603	0.95493	RC5
MCP3	0.00359879	0.0223278	0.8722	0.95493	RC5
OPG	-0.00131924	0.0180603	0.941848	0.95493	RC5
PDL1	0.00406844	0.0203978	0.842127	0.95493	RC5
SIRT2	0.00957363	0.0437919	0.827191	0.95493	RC5
X.4EBP1	0.0224449	0.0222509	0.314436	0.957951	RC1
ADA	-0.0136501	0.0116676	0.243548	0.957951	RC1
AXIN1	0.0328192	0.0304896	0.283156	0.957951	RC1
CCL3	0.016767	0.0157052	0.287094	0.957951	RC1
CCL4	0.0180044	0.0151121	0.235035	0.957951	RC1
CCL11	0.0259793	0.0156145	0.0978569	0.957951	RC1
CCL25	-0.0269018	0.0175403	0.126818	0.957951	RC1
CD6	-0.0169561	0.0128391	0.188254	0.957951	RC1
CXCL5	-0.0317137	0.025582	0.21667	0.957951	RC1
DNER	-0.0101744	0.00706296	0.151419	0.957951	RC1
Flt3L	-0.017512	0.0161648	0.280073	0.957951	RC1
HGF	0.0141883	0.0140805	0.314943	0.957951	RC1
LIFR	-0.0123577	0.0079964	0.123967	0.957951	RC1
MMP10	-0.0178618	0.0168156	0.289529	0.957951	RC1
OPG	-0.0169661	0.0117038	0.148865	0.957951	RC1
PDL1	0.0157988	0.013244	0.234445	0.957951	RC1
SCF	0.0200556	0.0119447	0.0948418	0.957951	RC1
ST1A1	-0.0228245	0.0190929	0.233452	0.957951	RC1
TNFB	-0.0214553	0.0132031	0.105869	0.957951	RC1
TRAIL	0.0095261	0.00804261	0.237761	0.957951	RC1
TRANCE	0.0240144	0.0167363	0.153024	0.957951	RC1
IFNgamma	-0.0177925	0.0385389	0.644864	0.960716	RC3
CCL28	0.0344705	0.0189265	0.0701885	0.968684	RC2
CD8A	-0.0390987	0.0234709	0.0974479	0.968684	RC2
CST5	0.0280745	0.0176166	0.112734	0.968684	RC2
CX3CL1	-0.0297361	0.0162279	0.068507	0.968684	RC2
Flt3L	0.0326435	0.0221623	0.142479	0.968684	RC2
GDNF	0.0361045	0.0193036	0.0630682	0.968684	RC2
IL18	-0.0294868	0.020195	0.145966	0.968684	RC2
IL17A	0.0405426	0.0246073	0.101222	0.968684	RC2
TNFRSF9	-0.0338109	0.0225626	0.135707	0.968684	RC2
TRAIL	-0.0207498	0.0109924	0.0606473	0.968684	RC2
IFNgamma	-0.00145002	0.0499665	0.976881	0.976881	RC4
CD244	-0.00033843	0.020131	0.986605	0.986605	RC5
CCL11	0.00729588	0.0203368	0.720191	0.992954	RC3
CXCL1	-0.00921486	0.0237514	0.698485	0.992954	RC3
FGF19	-0.014626	0.043063	0.734514	0.992954	RC3
SLAMF1	-0.00530926	0.0155706	0.733508	0.992954	RC3
uPA	-0.00499968	0.0126269	0.692597	0.992954	RC3
BetaNGF	-0.00558735	0.00860568	0.516978	0.998719	RC1
CASP8	-0.00983336	0.0168745	0.560784	0.998719	RC1
CCL19	0.00785456	0.0195148	0.687789	0.998719	RC1
CCL20	0.0113372	0.0287639	0.693929	0.998719	RC1
CCL23	-0.00120401	0.0108857	0.912051	0.998719	RC1
CCL28	-0.00851977	0.013877	0.540007	0.998719	RC1
CD40	0.00571424	0.0136164	0.675224	0.998719	RC1
CD244	0.000348107	0.0131198	0.978861	0.998719	RC1
CD8A	0.0144779	0.0171685	0.400164	0.998719	RC1
CDCP1	0.00866979	0.0174786	0.620471	0.998719	RC1
CSF1	-0.000286368	0.00611148	0.962678	0.998719	RC1
CST5	2.07474e-05	0.0129029	0.998719	0.998719	RC1
CX3CL1	-0.00901398	0.0118933	0.449477	0.998719	RC1
CXCL1	0.00541772	0.0183696	0.768381	0.998719	RC1
CXCL6	0.0148871	0.0228583	0.515679	0.998719	RC1
CXCL9	0.00128787	0.0285971	0.964128	0.998719	RC1
CXCL10	-0.00689114	0.0261626	0.79254	0.998719	RC1
CXCL11	0.00585547	0.0273323	0.830603	0.998719	RC1
ENRAGE	-0.00577516	0.0187791	0.758789	0.998719	RC1
FGF21	-0.0294873	0.0384606	0.444255	0.998719	RC1
FGF23	0.0039478	0.0192679	0.837891	0.998719	RC1
GDNF	-0.00124152	0.0136063	0.927399	0.998719	RC1
IFNgamma	-0.0137162	0.0297701	0.645537	0.998719	RC1
IL6	0.00613946	0.0227883	0.787914	0.998719	RC1
IL7	-0.000366417	0.0172836	0.983109	0.998719	RC1
IL8	0.00353398	0.0271015	0.896394	0.998719	RC1
IL10	-0.00820438	0.0257823	0.750681	0.998719	RC1
IL18	0.00291431	0.0147736	0.843839	0.998719	RC1
IL10RB	-0.000518752	0.00810866	0.94906	0.998719	RC1
IL12B	-0.0100526	0.0197145	0.610725	0.998719	RC1
IL15RA	0.0016083	0.00695517	0.817398	0.998719	RC1
IL17A	0.00597019	0.0181315	0.742342	0.998719	RC1
LAPTGFbeta1	0.00319462	0.0139626	0.819279	0.998719	RC1
MCP1	-0.000454331	0.0118097	0.969354	0.998719	RC1
MCP2	0.000236381	0.018127	0.98961	0.998719	RC1
MCP3	0.00245362	0.015661	0.875745	0.998719	RC1
MCP4	0.00499762	0.0195643	0.798664	0.998719	RC1
MMP1	0.00593108	0.0305796	0.846425	0.998719	RC1
NT3	-0.00969915	0.0113773	0.395046	0.998719	RC1
OSM	0.00505663	0.024493	0.836666	0.998719	RC1
SIRT2	-0.00869485	0.0285366	0.760946	0.998719	RC1
SLAMF1	0.00606854	0.012036	0.614724	0.998719	RC1
STAMBP	0.0159675	0.0279132	0.567992	0.998719	RC1
TGFalpha	-0.000790537	0.0101702	0.938127	0.998719	RC1
TNFRSF9	0.0149008	0.0164759	0.366966	0.998719	RC1
TNFSF14	-0.00434226	0.0176594	0.806042	0.998719	RC1
TWEAK	0.00452915	0.00837904	0.589482	0.998719	RC1
uPA	0.00117183	0.00976792	0.90464	0.998719	RC1
VEGFA	-0.0043516	0.0132298	0.742587	0.998719	RC1
X.4EBP1	-0.013842	0.0306561	0.652142	0.999279	RC2
ADA	-0.00421488	0.0160961	0.793724	0.999279	RC2
AXIN1	-0.0159423	0.0420297	0.704895	0.999279	RC2
BetaNGF	0.00542653	0.0118371	0.647182	0.999279	RC2
CASP8	0.00432328	0.0232167	0.852482	0.999279	RC2
CCL3	-0.00613223	0.0216521	0.777329	0.999279	RC2
CCL4	-0.0207991	0.0207982	0.318602	0.999279	RC2
CCL11	0.0282995	0.0215254	0.190247	0.999279	RC2
CCL19	-0.0331671	0.0267274	0.216207	0.999279	RC2
CCL20	-0.00863375	0.0395536	0.827453	0.999279	RC2
CCL23	-0.00376553	0.0149627	0.801583	0.999279	RC2
CCL25	0.0234876	0.0242046	0.333133	0.999279	RC2
CD5	0.00927163	0.0141837	0.514132	0.999279	RC2
CD6	0.0202373	0.0176706	0.253591	0.999279	RC2
CD40	0.00138049	0.0187273	0.941317	0.999279	RC2
CD244	-1.63272e-05	0.0180359	0.999279	0.999279	RC2
CDCP1	0.0132026	0.0240244	0.583295	0.999279	RC2
CSF1	-0.00501307	0.00839343	0.551067	0.999279	RC2
CXCL1	-0.00160557	0.0252586	0.949385	0.999279	RC2
CXCL5	0.0341136	0.0352247	0.334088	0.999279	RC2
CXCL6	0.00234928	0.0314592	0.940553	0.999279	RC2
CXCL9	0.0136549	0.0393001	0.72865	0.999279	RC2
CXCL10	0.0348912	0.0358807	0.332117	0.999279	RC2
CXCL11	-0.0163901	0.0375592	0.663072	0.999279	RC2
DNER	0.00659685	0.009752	0.499597	0.999279	RC2
ENRAGE	-0.000191699	0.025788	0.994077	0.999279	RC2
FGF21	-0.0303957	0.0528369	0.565813	0.999279	RC2
FGF23	-0.000371365	0.026521	0.988843	0.999279	RC2
HGF	-0.0104141	0.0193948	0.591948	0.999279	RC2
IFNgamma	0.0351517	0.0409216	0.39147	0.999279	RC2
IL6	0.00419775	0.031332	0.893568	0.999279	RC2
IL7	-0.0115656	0.0237447	0.62678	0.999279	RC2
IL8	-0.020775	0.0372269	0.577478	0.999279	RC2
IL10	-0.0358398	0.0353544	0.312043	0.999279	RC2
IL10RB	-0.00257867	0.0111456	0.81729	0.999279	RC2
IL12B	0.0076334	0.027115	0.778628	0.999279	RC2
IL15RA	-0.00366113	0.0095519	0.701969	0.999279	RC2
IL18R1	-0.0122788	0.0156138	0.432639	0.999279	RC2
LAPTGFbeta1	0.000761974	0.0191971	0.968382	0.999279	RC2
LIFR	0.00356279	0.0110607	0.747734	0.999279	RC2
MCP1	-0.00280856	0.0162336	0.862835	0.999279	RC2
MCP2	-0.0311034	0.0248136	0.211621	0.999279	RC2
MCP3	-0.00572198	0.0203743	0.779274	0.999279	RC2
MCP4	0.00802146	0.0268935	0.765836	0.999279	RC2
MMP1	0.0130813	0.0420314	0.75598	0.999279	RC2
MMP10	-0.00264382	0.0231865	0.909343	0.999279	RC2
NT3	-0.0169374	0.0156216	0.279681	0.999279	RC2
OPG	0.0169456	0.0161326	0.294915	0.999279	RC2
OSM	-0.00652742	0.0336712	0.846501	0.999279	RC2
PDL1	-0.0159416	0.0182391	0.383239	0.999279	RC2
SCF	0.000812767	0.0165457	0.960875	0.999279	RC2
SIRT2	0.00691085	0.0392361	0.860382	0.999279	RC2
SLAMF1	-0.00917148	0.0165436	0.57999	0.999279	RC2
ST1A1	-0.0232896	0.026293	0.376897	0.999279	RC2
STAMBP	0.00532237	0.0384047	0.889928	0.999279	RC2
TGFalpha	-0.0101371	0.0139614	0.468711	0.999279	RC2
TNFB	0.0137055	0.0182522	0.453677	0.999279	RC2
TNFSF14	0.00277592	0.0242797	0.9091	0.999279	RC2
TRANCE	-0.0190891	0.0230931	0.409527	0.999279	RC2
TWEAK	-0.00939724	0.0115071	0.415184	0.999279	RC2
uPA	0.00467573	0.0134242	0.728008	0.999279	RC2
VEGFA	-0.000406161	0.0181925	0.982212	0.999279	RC2
AXIN1	-0.00399782	0.0395518	0.919598	0.999295	RC3
CCL4	-0.00242235	0.0196172	0.901861	0.999295	RC3
CCL19	-0.00120244	0.0252473	0.962066	0.999295	RC3
CD244	-1.50045e-05	0.0169664	0.999295	0.999295	RC3
CD8A	-0.00166998	0.0222447	0.940238	0.999295	RC3
CX3CL1	0.00474395	0.0154003	0.758398	0.999295	RC3
CXCL5	-0.00773276	0.0332154	0.816171	0.999295	RC3
DNER	-0.00157922	0.00918438	0.863669	0.999295	RC3
ENRAGE	0.00366414	0.0242674	0.88015	0.999295	RC3
GDNF	0.00357218	0.017379	0.837379	0.999295	RC3
IL18	-7.58996e-05	0.0191072	0.996835	0.999295	RC3
LIFR	-0.00286484	0.0104056	0.783382	0.999295	RC3
MCP3	0.00238978	0.0189609	0.899896	0.999295	RC3
MMP1	0.00376365	0.0395484	0.924287	0.999295	RC3
MMP10	0.00120955	0.0218122	0.955838	0.999295	RC3
PDL1	0.000361545	0.0171931	0.983246	0.999295	RC3
TNFB	0.00333751	0.0171944	0.846309	0.999295	RC3
TNFSF14	0.000864744	0.0228407	0.969841	0.999295	RC3
TWEAK	0.000693524	0.0108442	0.949077	0.999295	RC3

## Sheet: Multivariate_IBD_Prot_Insuffici
	Coef	StdError	p-value	FDR	dietary pattern
IL12B	-0.136728	0.0337321	6.76166e-05	0.00493601	RC4
CCL11	0.08898	0.0250793	0.000464213	0.0169438	RC4
CDCP1	0.0850855	0.0262933	0.00137717	0.0502666	RC5
HGF	0.0728496	0.0212819	0.000724199	0.0502666	RC5
CD6	-0.0562791	0.0191308	0.00357183	0.067147	RC1
CD8A	0.0767937	0.0261889	0.00367929	0.067147	RC1
FGF19	-0.121289	0.0406008	0.00309635	0.067147	RC1
IL18R1	0.0517893	0.0171963	0.00286692	0.067147	RC1
CSF1	0.0253998	0.00913756	0.00585757	0.0855206	RC1
IL10RB	0.0289004	0.0108171	0.00804597	0.0978926	RC1
MCP1	0.0606179	0.0210988	0.00441744	0.107491	RC4
CCL25	0.069977	0.0251967	0.00590124	0.107698	RC4
IL10RB	-0.031888	0.0101463	0.00187678	0.137005	RC2
FGF23	0.0871025	0.0313233	0.00584805	0.142302	RC5
HGF	0.05649	0.0219226	0.0105514	0.15405	RC4
ENRAGE	0.0814685	0.0329014	0.0139522	0.169752	RC4
DNER	0.0322782	0.013415	0.0168552	0.175775	RC4
CDCP1	0.062381	0.0270911	0.022128	0.179482	RC4
IL10	0.0921132	0.0397158	0.0211914	0.179482	RC4
CCL11	0.0612798	0.024902	0.0145435	0.212335	RC5
IL18R1	0.0490467	0.0197135	0.0135049	0.212335	RC5
uPA	0.0388915	0.0178925	0.03068	0.223964	RC4
CCL28	-0.0412234	0.0181671	0.0241204	0.236735	RC1
CXCL9	-0.0860095	0.0383883	0.0259435	0.236735	RC1
CCL25	0.0570564	0.0248212	0.0223545	0.238553	RC5
MMP1	0.108559	0.0474104	0.022875	0.238553	RC5
CD5	-0.0346384	0.0167465	0.039639	0.262503	RC4
TNFB	-0.0401117	0.0197335	0.0431512	0.262503	RC4
CXCL1	0.0588469	0.0306018	0.0556269	0.268103	RC4
GDNF	0.0345502	0.0176093	0.050894	0.268103	RC4
MCP4	0.061274	0.0322712	0.0587622	0.268103	RC4
TRAIL	0.0313636	0.016454	0.0577875	0.268103	RC4
CCL3	0.0600702	0.0276305	0.0306474	0.279658	RC5
FGF19	-0.105924	0.0443735	0.0177316	0.323779	RC3
FGF23	0.0729929	0.0299274	0.0154447	0.323779	RC3
Flt3L	-0.0613118	0.0256868	0.0177413	0.323779	RC3
TWEAK	-0.0386915	0.0158607	0.015411	0.323779	RC3
IL18	0.0377247	0.0216536	0.0827152	0.355189	RC4
LAPTGFbeta1	0.0486555	0.0240122	0.0438061	0.355316	RC5
CCL28	-0.0361773	0.0212175	0.0894345	0.356241	RC4
SLAMF1	0.0362348	0.0214696	0.0927203	0.356241	RC4
IL12B	-0.058763	0.0297235	0.0491508	0.358801	RC1
OSM	0.0723944	0.0361918	0.0465583	0.358801	RC1
TGFalpha	0.024493	0.0148829	0.101089	0.368976	RC4
IL18R1	-0.0421834	0.0162913	0.0101847	0.371743	RC2
CXCL10	0.0761127	0.0409601	0.0643235	0.374003	RC5
GDNF	0.0314676	0.017078	0.0666033	0.374003	RC5
MCP4	0.0597511	0.0316413	0.0601412	0.374003	RC5
SLAMF1	0.0400193	0.0210163	0.0580415	0.374003	RC5
CXCL11	0.0802906	0.0443996	0.0717617	0.374186	RC5
IL10	0.0692007	0.0391115	0.0780702	0.379941	RC5
CXCL6	0.0641036	0.0377349	0.0906131	0.413422	RC5
CCL4	0.051622	0.0313063	0.100428	0.43125	RC5
IFNgamma	0.0866816	0.0552851	0.118179	0.441749	RC5
IL18	0.0341057	0.0212488	0.109752	0.441749	RC5
MCP2	0.0462672	0.0297382	0.121027	0.441749	RC5
IL15RA	0.0189935	0.0126637	0.134981	0.469221	RC5
TNFB	-0.0284963	0.0194232	0.143609	0.47652	RC5
CASP8	0.0528055	0.0233156	0.0243878	0.481702	RC2
CCL23	-0.0365941	0.0170669	0.0329933	0.481702	RC2
CSF1	-0.0193489	0.00866326	0.0264124	0.481702	RC2
CD8A	-0.0416056	0.030861	0.178837	0.515701	RC4
CXCL10	0.0578125	0.0419081	0.168981	0.515701	RC4
FGF19	0.0686611	0.0478512	0.152579	0.515701	RC4
IFNgamma	-0.0772712	0.056456	0.172332	0.515701	RC4
IL17A	-0.0426687	0.0325174	0.190739	0.515701	RC4
MCP2	0.0404343	0.0303719	0.184311	0.515701	RC4
MMP10	0.0405958	0.029255	0.166488	0.515701	RC4
CCL28	0.0349045	0.0171661	0.0430833	0.52418	RC2
Flt3L	0.0349808	0.027179	0.199276	0.542929	RC5
IL8	0.04133	0.0318304	0.195342	0.542929	RC5
IL10RB	0.0159004	0.0124663	0.203335	0.542929	RC5
LIFR	0.0235928	0.0186846	0.207894	0.542929	RC5
SCF	-0.0239834	0.0188116	0.203529	0.542929	RC5
TRANCE	0.0385566	0.0305596	0.208247	0.542929	RC5
CASP8	0.0328396	0.0283984	0.248635	0.588269	RC5
CST5	0.0220322	0.0191002	0.249813	0.588269	RC5
OSM	0.0490018	0.0414715	0.238505	0.588269	RC5
CSF1	0.0114022	0.0105525	0.280959	0.591575	RC5
MCP1	0.0225181	0.0209781	0.28413	0.591575	RC5
NT3	-0.0227894	0.0215533	0.291381	0.591575	RC5
ST1A1	0.0365275	0.0332695	0.273301	0.591575	RC5
TNFSF14	0.028627	0.0270942	0.291736	0.591575	RC5
IL6	0.0400423	0.0386607	0.301334	0.594524	RC5
OSM	-0.0632892	0.0341677	0.0651692	0.594669	RC2
uPA	0.0271095	0.0145474	0.0635691	0.594669	RC2
CCL23	-0.0200226	0.0207827	0.336273	0.619669	RC5
CXCL9	0.0433868	0.0441152	0.326325	0.619669	RC5
PDL1	0.0200738	0.0209777	0.339545	0.619669	RC5
AXIN1	0.0482947	0.0427609	0.259815	0.623206	RC2
CCL11	0.0272058	0.0207782	0.19163	0.623206	RC2
CD6	0.0230769	0.0182939	0.208329	0.623206	RC2
CD8A	-0.0330487	0.0250329	0.187983	0.623206	RC2
CST5	0.0217431	0.0157825	0.169545	0.623206	RC2
CXCL5	0.0406497	0.035593	0.254527	0.623206	RC2
CXCL9	0.0623706	0.0363497	0.0874388	0.623206	RC2
FGF19	0.0643113	0.0387549	0.0982919	0.623206	RC2
FGF21	-0.0720356	0.0459312	0.118083	0.623206	RC2
GDNF	0.0249384	0.0141251	0.0787241	0.623206	RC2
IFNgamma	0.0554426	0.045825	0.227478	0.623206	RC2
IL6	0.0394995	0.0319524	0.217554	0.623206	RC2
IL7	0.0267264	0.0246854	0.280002	0.623206	RC2
IL8	0.0307291	0.0263485	0.244632	0.623206	RC2
IL12B	0.0310044	0.0281807	0.272312	0.623206	RC2
LAPTGFbeta1	0.027786	0.0199497	0.164926	0.623206	RC2
LIFR	0.0181901	0.0154604	0.240504	0.623206	RC2
MCP2	0.0341377	0.0246251	0.166902	0.623206	RC2
MCP3	-0.0216976	0.0180948	0.23201	0.623206	RC2
MCP4	0.0403156	0.0262378	0.125679	0.623206	RC2
MMP1	0.0426553	0.0395395	0.281723	0.623206	RC2
NT3	-0.0243819	0.0178027	0.172062	0.623206	RC2
SCF	0.0183101	0.0155692	0.240706	0.623206	RC2
STAMBP	0.0438308	0.0392022	0.264619	0.623206	RC2
TWEAK	0.0186539	0.0138856	0.180369	0.623206	RC2
BetaNGF	-0.0197059	0.0105241	0.0623216	0.649925	RC3
MCP4	-0.05726	0.0301426	0.0586413	0.649925	RC3
SCF	-0.0350658	0.0178423	0.0504941	0.649925	RC3
CX3CL1	0.0263035	0.0158867	0.0990493	0.657327	RC1
BetaNGF	-0.00992228	0.0111064	0.372518	0.663264	RC5
X.4EBP1	-0.0279946	0.0295181	0.343856	0.682438	RC2
CD244	0.0175596	0.0185937	0.345893	0.682438	RC2
CXCL6	0.0299888	0.031339	0.339541	0.682438	RC2
CXCL10	0.0322705	0.0340572	0.344288	0.682438	RC2
CD40	0.0140012	0.0177667	0.431416	0.691201	RC2
ENRAGE	0.0235413	0.0268428	0.381335	0.691201	RC2
IL17A	0.0222236	0.0266069	0.404422	0.691201	RC2
MCP1	-0.0136887	0.0173724	0.431476	0.691201	RC2
TNFB	-0.0143149	0.0161116	0.37514	0.691201	RC2
TNFSF14	0.0196239	0.0224292	0.382459	0.691201	RC2
TRAIL	-0.0104852	0.0134255	0.435552	0.691201	RC2
TRANCE	-0.0208017	0.0253266	0.412243	0.691201	RC2
VEGFA	-0.0132049	0.0161325	0.413841	0.691201	RC2
CXCL5	-0.0726441	0.0408398	0.0765044	0.698103	RC3
MCP3	0.0181651	0.022329	0.416959	0.717318	RC5
TGFalpha	0.0117707	0.0146517	0.42253	0.717318	RC5
X.4EBP1	0.0276946	0.0357041	0.438682	0.727813	RC5
uPA	-0.0285349	0.0167733	0.0901559	0.731264	RC3
CASP8	-0.0431889	0.0269895	0.110824	0.735471	RC3
TNFSF14	-0.0416181	0.0257358	0.107121	0.735471	RC3
X.4EBP1	-0.0526703	0.0338924	0.121449	0.738815	RC3
CCL28	0.014946	0.0209018	0.475247	0.754196	RC5
VEGFA	0.0139498	0.0195078	0.475227	0.754196	RC5
CD5	-0.0195689	0.0144732	0.177582	0.762558	RC1
CD244	0.0283888	0.0196705	0.150222	0.762558	RC1
FGF23	0.0383325	0.0280967	0.173733	0.762558	RC1
HGF	0.0262948	0.0190321	0.168338	0.762558	RC1
IFNgamma	-0.0740493	0.0485106	0.128171	0.762558	RC1
IL15RA	0.0152629	0.0110186	0.167289	0.762558	RC1
CXCL1	0.0199182	0.0301986	0.51014	0.776746	RC5
TRAIL	0.0106931	0.0162351	0.510737	0.776746	RC5
CCL25	0.0132995	0.0207334	0.521821	0.78165	RC2
SLAMF1	-0.0117134	0.0174963	0.503813	0.78165	RC2
ST1A1	0.0175614	0.0275661	0.524669	0.78165	RC2
Flt3L	0.0286943	0.0277549	0.302215	0.787917	RC4
DNER	0.00674181	0.0109979	0.540432	0.789031	RC2
DNER	-0.0185912	0.0126206	0.141996	0.79736	RC3
CCL19	0.0163178	0.0278576	0.558571	0.799523	RC2
X.4EBP1	0.0372198	0.0312697	0.235074	0.802974	RC1
CCL23	0.0204251	0.0182194	0.263343	0.802974	RC1
CD40	0.0235617	0.0188047	0.211397	0.802974	RC1
IL18	0.0226254	0.0186816	0.227007	0.802974	RC1
IL17A	-0.0335134	0.0279839	0.232281	0.802974	RC1
MCP1	0.0215389	0.0183947	0.242751	0.802974	RC1
TGFalpha	0.0143719	0.0128373	0.263991	0.802974	RC1
ADA	-0.00873836	0.0165871	0.598792	0.810569	RC2
CDCP1	0.0113712	0.0221936	0.608853	0.810569	RC2
CX3CL1	-0.00828725	0.0150546	0.582487	0.810569	RC2
IL10	-0.0160932	0.0325421	0.621365	0.810569	RC2
IL18	-0.00872254	0.0176602	0.621807	0.810569	RC2
ADA	0.0181404	0.020431	0.37546	0.810996	RC4
CASP8	0.0244836	0.0290023	0.399375	0.810996	RC4
CD6	-0.019958	0.0225931	0.377893	0.810996	RC4
CSF1	-0.00923567	0.0107728	0.392097	0.810996	RC4
FGF21	-0.0528902	0.0568889	0.353429	0.810996	RC4
IL8	0.0276379	0.0325295	0.396353	0.810996	RC4
IL15RA	0.010889	0.0129133	0.399943	0.810996	RC4
MMP1	0.0462323	0.0487782	0.344151	0.810996	RC4
CST5	0.0158191	0.0195083	0.418206	0.825109	RC4
IL7	0.0177069	0.0298901	0.554121	0.825527	RC5
CD5	-0.0204258	0.0157229	0.195112	0.847609	RC3
GDNF	-0.0224035	0.0162988	0.170532	0.847609	RC3
IFNgamma	0.0678092	0.0527559	0.199873	0.847609	RC3
MCP1	-0.0266092	0.0199611	0.183738	0.847609	RC3
SIRT2	-0.0586345	0.0465502	0.208999	0.847609	RC3
CD6	-0.0116019	0.022173	0.601271	0.851809	RC5
CD244	0.0112198	0.0225059	0.618554	0.851809	RC5
CD8A	0.0126694	0.0303563	0.67678	0.851809	RC5
CX3CL1	0.00779292	0.0182031	0.668942	0.851809	RC5
DNER	-0.00692445	0.0132975	0.603018	0.851809	RC5
FGF19	0.0213968	0.0470883	0.649941	0.851809	RC5
FGF21	-0.0233109	0.0558363	0.676685	0.851809	RC5
STAMBP	0.0244539	0.0474832	0.607011	0.851809	RC5
uPA	0.00818065	0.0177006	0.644365	0.851809	RC5
AXIN1	-0.0602623	0.0492249	0.22203	0.853062	RC3
X.4EBP1	0.0238097	0.0364305	0.513997	0.857785	RC4
CCL3	-0.0185501	0.0284257	0.51463	0.857785	RC4
CCL20	-0.0268997	0.0415983	0.518454	0.857785	RC4
CCL23	-0.0150237	0.0212163	0.479536	0.857785	RC4
FGF23	0.0205396	0.0325617	0.528772	0.857785	RC4
IL18R1	0.0146833	0.0203355	0.470943	0.857785	RC4
OSM	0.0276098	0.042383	0.515368	0.857785	RC4
ST1A1	0.0236313	0.0339837	0.487473	0.857785	RC4
STAMBP	-0.0535932	0.045134	0.236196	0.862115	RC3
VEGFA	0.0213569	0.0185551	0.250839	0.871965	RC3
IL17A	0.0119678	0.0315736	0.704997	0.872285	RC5
CCL11	0.0256294	0.0239572	0.285751	0.878891	RC3
CCL19	-0.0330992	0.0320364	0.302528	0.878891	RC3
CSF1	0.0101479	0.0100565	0.313918	0.878891	RC3
CST5	-0.0181067	0.0182095	0.32102	0.878891	RC3
CXCL9	0.0365712	0.042047	0.385267	0.878891	RC3
FGF21	0.0481526	0.0530774	0.365178	0.878891	RC3
IL18	-0.0179656	0.0203169	0.377408	0.878891	RC3
IL15RA	-0.0115962	0.011961	0.333279	0.878891	RC3
MCP2	-0.0260558	0.0284219	0.360163	0.878891	RC3
MMP10	0.0252856	0.0273844	0.356718	0.878891	RC3
OPG	-0.0194004	0.0186951	0.300407	0.878891	RC3
CCL23	-0.0160384	0.0198109	0.418959	0.893167	RC3
CX3CL1	-0.014428	0.0173245	0.405755	0.893167	RC3
CXCL10	0.030324	0.0392468	0.440466	0.893167	RC3
IL7	-0.0220537	0.0284624	0.439176	0.893167	RC3
IL17A	0.0227835	0.0303018	0.452872	0.893504	RC3
CD40	-0.0144997	0.0204665	0.479327	0.897201	RC3
CDCP1	-0.0183022	0.025547	0.474412	0.897201	RC3
CD40	0.00645067	0.0215001	0.764406	0.90007	RC5
CXCL5	-0.0132221	0.0431311	0.759439	0.90007	RC5
IL12B	-0.0102422	0.0341429	0.764443	0.90007	RC5
CD5	-0.00444085	0.0165569	0.788755	0.907963	RC5
ENRAGE	0.00806602	0.0325252	0.804346	0.907963	RC5
SIRT2	0.0118935	0.0490108	0.80846	0.907963	RC5
OSM	0.0263693	0.0395862	0.505952	0.922578	RC3
SLAMF1	0.0130401	0.0201514	0.51816	0.922578	RC3
TNFB	-0.0116429	0.0185702	0.531259	0.923378	RC3
CCL25	0.0184543	0.0219736	0.401807	0.926865	RC1
CXCL6	0.024078	0.0332593	0.469781	0.926865	RC1
ENRAGE	-0.0246824	0.0284629	0.386687	0.926865	RC1
FGF21	0.0406452	0.0488891	0.406564	0.926865	RC1
IL10	0.0252743	0.0344886	0.464354	0.926865	RC1
MMP1	0.0380929	0.0419579	0.364821	0.926865	RC1
PDL1	0.0136498	0.018416	0.459278	0.926865	RC1
SCF	-0.0155959	0.0165266	0.346248	0.926865	RC1
ST1A1	0.0232192	0.0292189	0.427569	0.926865	RC1
TNFB	-0.0147421	0.0170869	0.389097	0.926865	RC1
TWEAK	-0.010793	0.0147624	0.4654	0.926865	RC1
uPA	-0.0136984	0.0155099	0.377982	0.926865	RC1
VEGFA	0.0170608	0.0170963	0.319291	0.926865	RC1
BetaNGF	-0.00202287	0.00920152	0.826176	0.927859	RC2
CCL3	0.00548505	0.0230712	0.812276	0.927859	RC2
CCL4	0.00636329	0.0260362	0.807122	0.927859	RC2
CCL20	0.00860342	0.0337614	0.799066	0.927859	RC2
CD5	0.00470069	0.0136953	0.731713	0.927859	RC2
CXCL1	-0.00567089	0.0250007	0.820744	0.927859	RC2
Flt3L	-0.00710981	0.0225539	0.752848	0.927859	RC2
MMP10	-0.00692479	0.0238145	0.771462	0.927859	RC2
SIRT2	0.00974253	0.0405437	0.810299	0.927859	RC2
CXCL11	-0.0230959	0.045561	0.61266	0.931753	RC4
NT3	-0.0112252	0.0220221	0.610698	0.931753	RC4
TWEAK	0.00878223	0.0171741	0.60955	0.931753	RC4
HGF	0.00352553	0.0180149	0.845005	0.934627	RC2
OPG	-0.00279965	0.0162671	0.863495	0.940823	RC2
CXCL11	-0.00478345	0.0369692	0.897154	0.941896	RC2
FGF23	-0.00323097	0.0265352	0.903188	0.941896	RC2
TGFalpha	0.0016507	0.0121357	0.891916	0.941896	RC2
CCL20	-0.00654901	0.0408155	0.872654	0.950802	RC5
MMP10	0.00471568	0.0287913	0.870031	0.950802	RC5
TNFRSF9	0.00309946	0.0221128	0.888643	0.953984	RC5
OPG	0.00239717	0.0196649	0.903076	0.955428	RC5
TWEAK	0.00175147	0.0168461	0.917278	0.95659	RC5
AXIN1	-0.0127145	0.0528535	0.810094	0.962284	RC4
BetaNGF	0.00288523	0.0113451	0.799463	0.962284	RC4
CCL4	0.00687717	0.0321036	0.830553	0.962284	RC4
CCL19	-0.0106224	0.0343656	0.757504	0.962284	RC4
CD40	0.00553969	0.021931	0.800789	0.962284	RC4
CD244	-0.00254664	0.0229667	0.911798	0.962284	RC4
CX3CL1	-0.00180318	0.0185734	0.922738	0.962284	RC4
CXCL5	-0.00527315	0.0440002	0.904704	0.962284	RC4
CXCL6	0.00621772	0.0387103	0.872522	0.962284	RC4
CXCL9	-0.0145594	0.045075	0.746965	0.962284	RC4
IL7	0.00706215	0.0305057	0.817115	0.962284	RC4
IL10RB	-0.00346559	0.0127552	0.786078	0.962284	RC4
LAPTGFbeta1	0.00638063	0.0246907	0.796295	0.962284	RC4
MCP3	0.00909583	0.0227863	0.690219	0.962284	RC4
PDL1	-0.00437143	0.0214347	0.838566	0.962284	RC4
SCF	-0.00620114	0.0192463	0.747574	0.962284	RC4
SIRT2	-0.00969734	0.0499925	0.846354	0.962284	RC4
STAMBP	0.00776773	0.0484556	0.87277	0.962284	RC4
TNFRSF9	-0.00958754	0.0225475	0.671048	0.962284	RC4
TNFSF14	0.00837279	0.0276928	0.762642	0.962284	RC4
TRANCE	0.00923758	0.0312647	0.767887	0.962284	RC4
VEGFA	-0.00231476	0.0199177	0.907575	0.962284	RC4
AXIN1	-0.00330648	0.0518235	0.949179	0.962362	RC5
CCL19	0.00261192	0.0336983	0.938281	0.962362	RC5
OPG	0.0015438	0.0200583	0.938713	0.965156	RC4
ADA	-0.00704157	0.0191086	0.712812	0.975566	RC3
CCL3	0.0114311	0.0265638	0.667333	0.975566	RC3
CCL4	0.0118883	0.0299796	0.692042	0.975566	RC3
CCL20	0.0133754	0.0388783	0.731114	0.975566	RC3
CD6	-0.00662315	0.021132	0.754227	0.975566	RC3
CD8A	-0.00848238	0.0289261	0.769582	0.975566	RC3
CXCL11	0.0121759	0.0425712	0.775107	0.975566	RC3
ENRAGE	0.00971992	0.0309734	0.753926	0.975566	RC3
HGF	-0.0105342	0.0207383	0.611932	0.975566	RC3
IL6	-0.0126046	0.0369035	0.732975	0.975566	RC3
IL8	0.0118748	0.0304189	0.696593	0.975566	RC3
IL18R1	-0.00584552	0.0190107	0.758731	0.975566	RC3
LAPTGFbeta1	-0.00703347	0.023061	0.760627	0.975566	RC3
MCP3	0.006422	0.0214595	0.765074	0.975566	RC3
ST1A1	-0.0169241	0.0317551	0.594541	0.975566	RC3
TRANCE	0.0136296	0.029195	0.641019	0.975566	RC3
ADA	0.000546361	0.0200624	0.978296	0.978296	RC5
ADA	0.00213407	0.017599	0.903583	0.979615	RC1
AXIN1	-0.0271936	0.0454291	0.549989	0.979615	RC1
BetaNGF	-0.00156443	0.00975811	0.872759	0.979615	RC1
CASP8	0.000956969	0.0249791	0.969471	0.979615	RC1
CCL3	-0.00229525	0.024468	0.925339	0.979615	RC1
CCL4	0.0102795	0.0276055	0.709933	0.979615	RC1
CCL11	0.00202856	0.0221097	0.926971	0.979615	RC1
CCL19	-0.0185575	0.0295383	0.530417	0.979615	RC1
CCL20	-0.0169864	0.0357905	0.635484	0.979615	RC1
CDCP1	0.00903292	0.0235404	0.701515	0.979615	RC1
CST5	-0.00399679	0.0167984	0.812134	0.979615	RC1
CXCL1	0.00175903	0.0265143	0.947158	0.979615	RC1
CXCL5	-0.00359157	0.0378427	0.924465	0.979615	RC1
CXCL10	-0.00853124	0.036177	0.813767	0.979615	RC1
CXCL11	0.0165042	0.039191	0.67403	0.979615	RC1
DNER	0.000298523	0.0116714	0.979615	0.979615	RC1
Flt3L	0.0116747	0.0239104	0.625792	0.979615	RC1
GDNF	0.00523746	0.0150555	0.728233	0.979615	RC1
IL6	0.0043087	0.0339868	0.899221	0.979615	RC1
IL7	-0.0169891	0.026217	0.517574	0.979615	RC1
IL8	-0.00927241	0.0280114	0.740907	0.979615	RC1
LAPTGFbeta1	0.00249058	0.0212374	0.906739	0.979615	RC1
LIFR	-0.00491424	0.0164421	0.765282	0.979615	RC1
MCP2	0.00819268	0.0262093	0.754857	0.979615	RC1
MCP3	-0.0109175	0.0200796	0.58729	0.979615	RC1
MCP4	-0.00466003	0.0279542	0.86774	0.979615	RC1
MMP10	-0.0137323	0.0252431	0.58693	0.979615	RC1
NT3	0.00801233	0.0189431	0.672686	0.979615	RC1
OPG	-0.00180939	0.0172509	0.916551	0.979615	RC1
SIRT2	-0.0114894	0.042993	0.789507	0.979615	RC1
SLAMF1	-0.00102147	0.0185705	0.956179	0.979615	RC1
STAMBP	-0.00432916	0.0416754	0.91735	0.979615	RC1
TNFRSF9	-0.00563195	0.0193957	0.771775	0.979615	RC1
TNFSF14	0.0140311	0.0238048	0.556114	0.979615	RC1
TRAIL	0.00134208	0.0142542	0.925064	0.979615	RC1
TRANCE	-0.00462392	0.0268923	0.863623	0.979615	RC1
TNFRSF9	0.000987758	0.0182932	0.956982	0.983939	RC2
CXCL1	0.00446565	0.0287945	0.876879	0.984803	RC3
IL10RB	-0.00264662	0.0119145	0.824392	0.984803	RC3
IL12B	0.00656786	0.0325317	0.840167	0.984803	RC3
NT3	-0.00368737	0.0205791	0.857943	0.984803	RC3
PDL1	-0.00493854	0.0200202	0.805362	0.984803	RC3
TNFRSF9	-0.00467904	0.021066	0.824408	0.984803	RC3
TRAIL	0.00253072	0.0154801	0.870272	0.984803	RC3
CCL25	0.000611082	0.0238981	0.979621	0.987415	RC3
CCL28	0.00137152	0.0199338	0.945201	0.987415	RC3
CD244	-0.00144847	0.0214523	0.946222	0.987415	RC3
CXCL6	-0.00310257	0.0361586	0.931691	0.987415	RC3
IL10	-0.00349669	0.0374959	0.925776	0.987415	RC3
LIFR	-0.000282205	0.0178726	0.987415	0.987415	RC3
MMP1	0.00194389	0.0456434	0.966064	0.987415	RC3
TGFalpha	0.000437856	0.013977	0.975034	0.987415	RC3
IL6	-0.000463542	0.0395185	0.990651	0.992506	RC4
LIFR	0.00018041	0.0191875	0.992506	0.992506	RC4
IL15RA	-0.000258017	0.0103823	0.980194	0.993808	RC2
PDL1	9.30506e-06	0.0173856	0.999573	0.999573	RC2
